# Supplementary material for: The Safety and Efficacy of Antifibrinolytic Therapy in Neonatal Cardiac Surgery
Source: PLoS One. 2015 May 8;10(5):e0126514. doi: 10.1371/journal.pone.0126514 (PMC4425500; doi:10.1371/journal.pone.0126514)
Supplement: S1 Data — (XLS) [file pone.0126514.s001.xls]

## Sheet: control_surg
group	DOB	PERFUSION_DT_TM	Age_at_Surgery	WGT_VAL	ANTIFIBRINOLYTICS	Gender	BirthDate	DeathDate	DeathLocation	Admitdate	Surgerydate	Dischargedate	Weight	Prematurity	PumpNonPump	ECMO	DaysinHospital	DaysinCICU	ProcFyler1	ProcFyler2	ProcFyler3	ProcFyler4	ProcFyler5	ProcFyler6	ProcFyler7	CPT1	CPT2	CPT3	CPT4	CPT5	CPT6	CPT7	CPT8	DiagFyler1	DiagFyler2	DiagFyler3	DiagFyler4	DiagFyler5	DiagFyler6	DiagFyler7	DiagFyler8	DiagFyler9	DiagFyler10	ICD9_1	ICD9_2	ICD9_3	ICD9_4	ICD9_5	ICD9_6
1	2003-10-02	2003-10-31	0 y 0 m 29 d	2.5	none	M	2003-10-02			2003-10-15	2003-10-31	2003-12-15	2.5	No	Pump	No	61	21	5443	5642	5732					33641	33692							1050	2000	2760								745.2	745.5
1	2003-10-23	2003-11-03	0 y 0 m 11 d	3.4	none	M	2003-10-23			2003-10-29	2003-11-03	2003-11-15	3.4	No	Pump	No	17	8	5641	5732						33647								1360	2000									745.4	745.5
1	2003-11-03	2003-11-07	0 y 0 m 4 d	2.85	none	F	2003-11-03			2003-11-05	2003-11-07	2003-12-05	2.85	No	Pump	No	30	31	5110	5891	5921					33619								0300										746.7
1	2003-11-04	2003-11-10	0 y 0 m 6 d	3.5	none	F	2003-11-04			2003-11-05	2003-11-10	2003-11-15	3.5	No	Pump	No	11	9	5520	5732	6001					33641	33778							0710	2100	5881								745.10	745.5
1	2003-11-05	2003-11-17	0 y 0 m 12 d	2.7	none	F	2003-11-05	2003-12-03	At CHB	2003-11-05	2003-11-17	2003-12-03	2.7	No	Pump	Yes	28	29	6912							33305	36822							0400	1310	1612	2100							746.1	782.5	861.03
1	2003-11-10	2003-11-11	0 y 0 m 1 d	2.5	none	F	2003-11-10			2003-11-10	2003-11-11	2003-11-22	2.5	No	Pump	No	12	10	5360	5722	6001					33730	33820							0940	2020	2100								747.41
1	2003-11-19	2003-11-24	0 y 0 m 5 d	2.7	none	F	2003-11-19			2003-11-23	2003-11-24	2003-12-09	2.7	No	Pump	No	16	8	5115	5891						33619								0300	2100	2731								746.7
1	2003-11-25	2003-12-01	0 y 0 m 6 d	3.75	none	M	2003-11-25			2003-11-26	2003-12-01	2003-12-25	3.75	No	Pump	No	29	26	5113	5280	5890	5891				33736	33853							0600	1250	1610								745.10	745.3	747.11
1	2003-12-04	2003-12-08	0 y 0 m 4 d	2.7	none	M	2003-12-04	2003-12-24	At CHB	2003-12-04	2003-12-08	2003-12-24	2.7	No	Pump	No	20	21	5110							33619								0300										746.7
1	2003-12-04	2003-12-19	0 y 0 m 15 d	3	none	M	2003-12-04	2003-12-24	At CHB	2003-12-04	2003-12-19	2003-12-24	3	No	Pump	No	20	21	6625	6913						33417	33530							0300	6912									746.7	747.22
1	2003-12-03	2003-12-08	0 y 0 m 5 d	3.95	none	M	2003-12-03			2003-12-05	2003-12-08	2003-12-15	3.95	No	Pump	No	10	6	5520	5522	5732					33641	33778							0710	2000									745.10	745.5
1	2003-12-15	2003-12-17	0 y 0 m 2 d	2.8	none	F	2003-12-15			2003-12-15	2003-12-17	2003-12-28	2.8	No	Pump	No	13	10	5281	5661	5732					33647	33853							1250	1330	2000								745.4	745.5	747.11
1	2003-12-05	2003-12-19	0 y 0 m 14 d	3.68	none	M	2003-12-05			2003-12-16	2003-12-19	2003-12-29	3.68	No	Pump	No	13	11	5598	6647						33920								1080	2770									745.2	745.3
1	2003-12-18	2003-12-23	0 y 0 m 5 d	2.9	none	F	2003-12-18			2003-12-20	2003-12-23	2004-01-08	2.9	No	Pump	No	19	20	5520	5732						33641	33778							0710	2000									745.10	745.5
1	2003-12-20	2004-01-06	0 y 0 m 17 d	3	none	F	2003-12-20			2004-01-03	2004-01-06	2004-01-14	3	No	Pump	No	11	11	5520	5640						33641	33780							0720	1320	1350								745.10	745.4	745.5
1	2003-12-29	2004-01-05	0 y 0 m 7 d	2.6	none	M	2003-12-29			2004-01-03	2004-01-05	2004-01-12	2.6	No	Pump	No	9	6	5520	5732						33641	33778							0710	2000									745.10	745.5
1	2004-01-07	2004-01-13	0 y 0 m 6 d	4.1	none	M	2004-01-07			2004-01-07	2004-01-13	2004-02-02	4.1	No	Pump	No	26	21	5110	5921						33619								0423	1821	2100								745.10	746.1
1	2004-01-09	2004-01-12	0 y 0 m 3 d	2.5	none	F	2004-01-09			2004-01-09	2004-01-12	2004-03-05	2.5	No	Pump	No	56	37	5402							33694								1080										745.2
1	2004-01-08	2004-01-14	0 y 0 m 6 d	3.88	none	F	2004-01-08			2004-01-10	2004-01-14	2004-01-23	3.88	No	Pump	No	13	10	5520	5732						33641	33778							0710	2000	3111	5881							745.10	745.5	746.85
1	2004-01-26	2004-02-02	0 y 0 m 7 d	3.7	none	M	2004-01-26			2004-01-26	2004-02-02	2004-02-09	3.7	No	Pump	No	14	10	5520	5881	6001	6002				33641	33778							0710	2000	3112								745.10	745.5	746.85
1	2004-01-08	2004-01-29	0 y 0 m 21 d	2.78	none	F	2004-01-08			2004-01-28	2004-01-29	2004-05-05	2.78	No	Pump	No	98	72	5891	5928						33736	33750							1001	1811									745.10	745.4	746.01	746.7
1	2004-01-27	2004-02-06	0 y 0 m 10 d	2.4	none	F	2004-01-27			2004-02-04	2004-02-06	2004-03-24	2.4	No	Pump	No	49	50	5110							33619								0300										746.7
1	2004-02-03	2004-02-06	0 y 0 m 3 d	3.04	none	F	2004-02-03			2004-02-04	2004-02-06	2004-02-18	3.04	No	Pump	No	14	12	5228							33786								0500										745.0
1	2004-02-26	2004-03-04	0 y 0 m 7 d	2.3	none	M	2004-02-26			2004-03-03	2004-03-04	2004-03-16	2.3	No	Pump	No	13	9	5228	5753						33786								0500										745.0
1	2004-03-09	2004-03-12	0 y 0 m 3 d	3.4	none	M	2004-03-09			2004-03-09	2004-03-12	2004-03-22	3.4	No	Pump	No	13	10	5110							33619								0220	1220	1420								745.3	746.81	747.10
1	2004-03-11	2004-03-15	0 y 0 m 4 d	2.86	none	M	2004-03-11			2004-03-12	2004-03-15	2004-03-25	2.86	No	Pump	No	13	9	5110							33619								0300										746.7
1	2004-03-13	2004-04-08	0 y 0 m 26 d	3.6	none	M	2004-03-13			2004-04-07	2004-04-08	2004-04-29	3.6	No	Pump	No	22	16	5446							33694								1050										745.2
1	2004-03-27	2004-04-02	0 y 0 m 6 d	3.7	none	M	2004-03-27			2004-03-29	2004-04-02	2004-04-15	3.7	No	Pump	No	17	11	5115							33619								0300	0320	1510								746.7
1	2004-03-28	2004-04-27	0 y 0 m 30 d	2.1	none	M	2004-03-28	2004-04-29	At CHB	2004-03-28	2004-04-27	2004-04-29	2.1	No	Pump	No	32	26	5732	6364						33478	33641							1614	2000									038.9	745.5	746.02	799.0
1	2004-04-09	2004-04-20	0 y 0 m 11 d	3.7	none	M	2004-04-09			2004-04-10	2004-04-20	2004-05-06	3.7	No	Pump	No	26	17	5115							33619								0300										746.7
1	2004-04-19	2004-04-23	0 y 0 m 4 d	2.95	none	M	2004-04-19			2004-04-19	2004-04-23	2004-05-07	2.95	No	Pump	No	18	12	5241	5921	6001					33478	33750	33820						1010	2100	2231								746.01	746.85	747.0
1	2004-04-20	2004-04-22	0 y 0 m 2 d	2.64	none	M	2004-04-20	2004-05-15	At CHB	2004-04-20	2004-04-22	2004-05-15	2.64	No	Pump	No	25	26	5115							33619								0300										746.7
1	2004-04-21	2004-04-26	0 y 0 m 5 d	3.37	none	F	2004-04-21			2004-04-22	2004-04-26	2004-05-07	3.37	No	Pump	No	15	12	5115	6521	6581					33619								0300	1411	1511	1530	1730						746.7
1	2004-04-26	2004-04-30	0 y 0 m 4 d	3.3	none	M	2004-04-26			2004-04-27	2004-04-30	2004-05-06	3.3	No	Pump	No	10	8	5520	5733						33641	33778							0710	2000									745.10	745.5
1	2004-05-06	2004-05-08	0 y 0 m 2 d	3.08	none	M	2004-05-06			2004-05-06	2004-05-08	2004-05-17	3.08	No	Pump	No	11	7	5110	5891	5921					33619								0210	0433									745.3	746.1
1	2004-05-10	2004-05-17	0 y 0 m 7 d	1.3	none	M	2004-05-10			2004-05-12	2004-05-17	2004-06-18	1.3	No	Pump	No	37	38	5115							33619								0300										746.7	765.1
1	2004-05-11	2004-06-03	0 y 0 m 23 d	2.4	none	F	2004-05-11			2004-05-15	2004-06-03	2004-07-17	2.4	No	Pump	No	63	64	5321	5641	6530	6878				33200	33665							1121	7305									426.0	426.7	745.4	745.61
1	2004-05-19	2004-05-31	0 y 0 m 12 d	3.16	none	F	2004-05-19			2004-05-28	2004-05-31	2004-06-05	3.16	No	Pump	No	8	7	5520	5732						33641	33778							0710	2000									745.10	745.5
1	2004-05-28	2004-06-03	0 y 0 m 6 d	2.4	none	F	2004-05-28			2004-05-28	2004-06-03	2004-08-26	2.4	No	Pump	No	90	34	5115							33619								0300										746.7
1	2004-05-24	2004-06-20	0 y 0 m 27 d	2.4	none	F	2004-05-24			2004-06-08	2004-06-20	2004-07-03	2.4	No	Non-Pump	No	25	21	6944							21750								1050	4201									998.31
1	2004-06-09	2004-06-14	0 y 0 m 5 d	4.1	none	F	2004-06-09			2004-06-09	2004-06-14	2004-07-06	4.1	No	Pump	No	28	17	5280	5520	5652					33780	33852							0700	1300									745.10	745.4	747.1
1	2004-06-08	2004-06-14	0 y 0 m 6 d	2.8	none	M	2004-06-08			2004-06-10	2004-06-14	2004-06-29	2.8	No	Pump	No	19	13	5921							33750	33820	35211						0600	2030	2110								745.11	746.01	747.0	747.42
1	2004-06-17	2004-06-18	0 y 0 m 1 d	3.6	none	M	2004-06-17			2004-06-18	2004-06-18	2004-07-01	3.6	No	Pump	No	13	7	5360	6944						33730								0910										747.41
1	2004-06-20	2004-06-24	0 y 0 m 4 d	2.7	none	M	2004-06-20			2004-06-21	2004-06-24	2004-06-30	2.7	No	Pump	No	9	7	5520	5733						33641	33778							0700	2000									745.10	745.5
1	2004-06-22	2004-06-28	0 y 0 m 6 d	3.6	none	F	2004-06-22			2004-06-23	2004-06-28	2004-07-07	3.6	No	Pump	No	14	10	5241	5928	6001					33478	33750	33820						1010	2100									746.01	747.0
1	2004-06-23	2004-06-28	0 y 0 m 5 d	2.8	none	M	2004-06-23			2004-06-23	2004-06-28	2004-07-04	2.8	No	Pump	No	11	9	5520	5730						33641	33778							0710	2000									745.10	745.5
1	2004-06-23	2004-07-01	0 y 0 m 8 d	2.5	none	F	2004-06-23			2004-06-26	2004-07-01	2004-07-08	2.5	No	Pump	No	12	9	5408	6001						33697	33820							1050	2100									745.2	747.0
1	2004-06-30	2004-07-01	0 y 0 m 1 d	3	none	F	2004-06-30			2004-06-30	2004-07-01	2004-07-16	3	No	Pump	No	15	11	5362	5800	6001					33690	33730							0600	0940	1120	2100							745.11	745.69	747.41	759.0
1	2004-07-01	2004-07-06	0 y 0 m 5 d	3.4	none	M	2004-07-01			2004-07-01	2004-07-06	2004-07-14	3.4	No	Pump	No	13	11	5520	5680	6602					33641	33778							0710	1320	2100								745.10	745.5
1	2004-07-02	2004-07-09	0 y 0 m 7 d	2.95	none	F	2004-07-02			2004-07-02	2004-07-09	2004-07-20	2.95	No	Pump	No	18	15	5110							33425	33619							1114	1811									424.0	745.61	746.7
1	2004-07-10	2004-07-30	0 y 0 m 20 d	2.9	none	M	2004-07-10			2004-07-23	2004-07-30	2004-08-04	2.9	No	Pump	No	12	4	5228	5672						33786								0511										745.0
1	2004-07-26	2004-07-29	0 y 0 m 3 d	3.1	none	M	2004-07-26			2004-07-26	2004-07-29	2004-08-05	3.1	No	Pump	No	9	11	5110							33619								0300										746.7
1	2004-07-30	2004-08-04	0 y 0 m 5 d	3.5	none	F	2004-07-30			2004-07-30	2004-08-04	2004-08-12	3.5	No	Pump	No	13	8	5520	5732						33641	33778							0710	2000	3111								745.10	745.5	746.85
1	2004-08-16	2004-08-18	0 y 0 m 2 d	2.1	none	F	2004-08-16	2004-11-15	Not at CHB	2004-08-17	2004-08-18	2004-09-22	2.1	No	Pump	No	36	31	5921	6001						33750	33917							0411	1001	1616								746.01	746.1	747.3
1	2004-08-17	2004-08-19	0 y 0 m 2 d	2.9	none	F	2004-08-17			2004-08-17	2004-08-19	2004-08-26	2.9	No	Pump	No	9	6	5115							33619								0300										746.7	759.0
1	2004-08-28	2004-08-24	0 y 0 m 1 d	2.93	none	F	2004-08-28			08/21/2004	2004-08-24	2004-08-31	2.93	No	Pump	No	10	7	5520	5671	5732					33641	33780							0720	1320	2000								745.10	745.4	745.5
1	2004-08-24	2004-08-30	0 y 0 m 6 d	2.9	none	F	2004-08-24			2004-08-25	2004-08-30	2004-09-09	2.9	No	Pump	No	15	17	5110	5920						33619								1811	2704									745.61	746.7	747.10
1	2004-09-01	2004-09-17	0 y 0 m 16 d	1.16	none	F	2004-09-01	1		2004-09-17	2004-09-17	2004-10-29	1.16	Yes	Pump	No	42	6	5726	6962						33315	33641							3332	3941	4073	4075							421.0
1	2004-09-03	2004-09-18	0 y 0 m 15 d	1.7	none	F	2004-09-03			2004-09-03	2004-09-18	2004-12-14	1.7	No	Pump	No	102	74	5408	6432						33697	33919							1050	2770	2953								745.2	747.3
1	2004-09-10	2004-10-08	0 y 0 m 28 d	2.92	none	F	2004-09-10			2004-09-12	2004-10-08	2004-10-14	2.92	No	Pump	No	32	4	5642	5732	6001					33647	33820							1311	2000	2100								745.4	745.5	747.0
1	2004-09-02	2004-09-27	0 y 0 m 25 d	4.16	none	M	2004-09-02			2004-09-20	2004-09-27	2004-10-02	4.16	No	Pump	No	12	4	5446							33694								1050										745.2	758.0
1	2004-09-17	2004-09-24	0 y 0 m 7 d	4.2	none	M	2004-09-17	2004-10-31	Not at CHB	2004-09-21	2004-09-24	2004-10-06	4.2	No	Pump	No	15	11	5110							33619								1811										746.7
1	2004-09-22	2004-09-27	0 y 0 m 5 d	2.5	none	M	2004-09-22			2004-09-24	2004-09-27	2004-10-06	2.5	No	Pump	No	12	6	5600	5726	6001					33641	33814	33820						0561	2000	2100								745.5	747.0	747.2
1	2004-09-25	2004-09-26	0 y 0 m 1 d	2.6	none	F	2004-09-25			2004-09-26	2004-09-26	2004-10-11	2.6	No	Pump	No	15	10	5362							33730								0901	0940									747.41
1	2004-10-04	2004-11-01	0 y 0 m 28 d	2.8	none	F	2004-10-04			2004-10-18	2004-11-01	2004-11-18	2.8	No	Pump	No	31	15	5641	5642	5732					33647								1310	1320	2021								745.4	745.5	747.49
1	2004-10-04	2004-10-07	0 y 0 m 3 d	3.4	none	F	2004-10-04			2004-10-04	2004-10-07	2004-10-17	3.4	No	Pump	No	13	8	5520	5733						33641	33778							0710	2000	3110								745.10	745.5
1	2004-10-05	2004-10-13	0 y 0 m 8 d	4.7	none	M	2004-10-05	2004-11-12	Not at CHB	2004-10-09	2004-10-13	2004-10-22	4.7	No	Pump	No	13	10	5110							33619								0200	0600	1251								745.11	745.3	747.11
1	2004-10-09	2004-10-13	0 y 0 m 4 d	3.3	none	F	2004-10-09			2004-10-09	2004-10-13	2004-10-19	3.3	No	Pump	No	10	7	5520	5732						33641	33778							0710	2000									745.10	745.5
1	2004-10-14	2004-10-19	0 y 0 m 5 d	2.9	none	M	2004-10-14			2004-10-14	2004-10-19	2004-11-12	2.9	No	Pump	No	29	19	5891	5931	6001					33736	33750	33820						0191	0830	1612	2001	2120	7451					745.12	745.5	746.83	747.0	759.0	759.3
1	2004-10-13	2004-10-18	0 y 0 m 5 d	4.5	none	M	2004-10-13			2004-10-15	2004-10-18	2004-10-26	4.5	No	Pump	No	11	1	5110							33619								0220	0720	1220	1340							745.10	745.3	745.4	747.10
1	2004-09-21	2004-10-20	0 y 0 m 29 d	2.9	none	F	2004-09-21			2004-10-17	2004-10-20	2004-10-26	2.9	No	Pump	No	9	4	5642	5727	6001					33647	33820							1311	2000	2100								745.4	745.5	747.0
1	2004-10-12	2004-10-21	0 y 0 m 10 d	3.1	none	F	2004-10-12			2004-10-19	2004-10-21	2004-10-28	3.1	No	Pump	No	9	6	6100							33720								2222										414.19
1	2004-10-19	2004-10-29	0 y 0 m 10 d	4	none	M	2004-10-19			2004-10-24	2004-10-29	2004-11-15	4	No	Pump	No	22	20	5891	5928						33736	33750							0720	1320	1611	1612	2001						745.10	745.4	745.5	746.02
1	2004-10-17	2004-10-28	0 y 0 m 11 d	3.17	none	M	2004-10-17			2004-10-23	2004-10-28	2004-11-02	3.17	No	Pump	No	10	6	5800	5891						33690	33736							0220	0310	2001								745.3	745.5	746.5
1	2004-10-19	2004-11-15	0 y 0 m 27 d	2.03	none	F	2004-10-19			2004-11-14	2004-11-15	2004-11-24	2.03	No	Pump	No	10	5	5642	5732						33647								1310	2001									745.4	745.5
1	2004-10-18	2004-11-03	0 y 0 m 16 d	2.86	none	F	2004-10-18	2004-12-07	At CHB	2004-11-03	2004-11-03	2004-12-07	2.86	No	Pump	No	34	35	5110							33619								0310	1811	3031	3100							746.7	746.82	746.85
1	2004-10-27	2004-11-01	0 y 0 m 5 d	2.77	none	F	2004-10-27			2004-10-27	2004-11-01	2004-11-12	2.77	No	Pump	No	16	11	5408	6434						33697	33919							1080	2975									745.2	747.3	747.49
1	2004-10-28	2004-11-12	0 y 0 m 15 d	3.35	none	F	2004-10-28			2004-10-28	2004-11-12	2004-11-27	3.35	No	Pump	No	30	24	5408	5733	6001					33641	33697	33820						1080	2000	2100								745.2	745.5	747.0	747.3
1	2004-10-26	2004-11-02	0 y 0 m 7 d	2.9	none	F	2004-10-26			2004-10-31	2004-11-02	2004-11-17	2.9	No	Pump	No	17	13	5110							33619								0300										746.7
1	2004-10-20	2004-11-08	0 y 0 m 19 d	2.8	none	M	2004-10-20			2004-11-07	2004-11-08	2004-11-20	2.8	No	Pump	No	13	6	5442	5732	6002					33641	33692	33820						1050	2001	2100								745.2	745.5	747.0	756.0
1	2004-11-05	2004-11-10	0 y 0 m 5 d	3.5	none	M	2004-11-05			2004-11-05	2004-11-10	2004-11-20	3.5	No	Pump	No	14	11	5281	5526	5733					33641	33780	33853						0720	1251	1310	2000							745.10	745.4	745.5	747.11
1	2004-11-07	2004-11-15	0 y 0 m 8 d	3.1	none	M	2004-11-07	2004-11-15	At CHB	2004-11-08	2004-11-15	2004-11-15	3.1	No	Pump	No	8	9	5110							33619								0192	0300	1602								746.7	759.0
1	2004-11-10	2004-11-18	0 y 0 m 8 d	3.7	none	M	2004-11-10			2004-11-14	2004-11-18	2004-11-30	3.7	No	Pump	No	16	10	5921	6374						33478	33750	33820						1010										746.01	747.0
1	2004-11-13	2004-11-23	0 y 0 m 10 d	3.4	none	M	2004-11-13			2004-11-21	2004-11-23	2004-11-30	3.4	No	Pump	No	9	5	5640	6001	6630					33697								1200	1300	2100	2704							745.2	747.3
1	2004-11-27	2004-12-01	0 y 0 m 4 d	3.8	none	F	2004-11-27			2004-11-28	2004-12-01	2004-12-19	3.8	No	Pump	No	21	14	5110							33619								0310	0600	1220								745.11	746.7	747.10
1	2004-12-06	2004-12-08	0 y 0 m 2 d	2.45	none	M	2004-12-06			2004-12-06	2004-12-08	2005-01-04	2.45	No	Pump	No	29	16	5115							33619								0300										746.7
1	2004-12-06	2004-12-09	0 y 0 m 3 d	3.1	none	M	2004-12-06			2004-12-07	2004-12-09	2004-12-18	3.1	No	Pump	No	11	7	5364	5365						33730								0930	0950									747.41
1	2005-01-10	2005-01-13	0 y 0 m 3 d	3.25	none	F	2005-01-10			2005-01-11	2005-01-13	2005-01-24	3.25	No	Pump	No	13	8	5361							33730								0910										747.41
1	2005-01-13	2005-01-24	0 y 0 m 11 d	3.1	none	M	2005-01-13			2005-01-13	2005-01-24	2005-02-16	3.1	No	Pump	No	34	31	5241	5928	6001					33478	33750	33820						1010	2100									746.01	747.0
1	2005-01-14	2005-01-19	0 y 0 m 5 d	3.24	none	M	2005-01-14			2005-01-14	2005-01-19	2005-01-27	3.24	No	Pump	No	13	8	5520	5733						33641	33778							0710										745.10	745.5
1	2004-12-21	2005-01-21	0 y 1 m 0 d	3.1	none	F	2004-12-21			2005-01-16	2005-01-21	2005-01-28	3.1	No	Pump	No	12	5	5642	5726						33647								1311	2000	4001								745.4	745.5	758.0
1	2005-01-15	2005-01-27	0 y 0 m 12 d	2.97	none	F	2005-01-15			2005-01-25	2005-01-27	2005-02-02	2.97	No	Pump	No	8	3	5363							33730								0930										747.41
1	2005-01-25	2005-01-28	0 y 0 m 3 d	3.18	none	M	2005-01-25			2005-01-25	2005-01-28	2005-02-03	3.18	No	Pump	No	9	7	5520	5642	5732					33641	33780							0720	1311	2000								745.10	745.4	745.5
1	2005-02-09	2005-02-15	0 y 0 m 6 d	2.9	none	M	2005-02-09	2005-05-21	At CHB	2005-02-10	2005-02-15	2005-03-07	2.9	No	Pump	No	26	18	5110							33619								0300	2001									746.7
1	2005-02-10	2005-02-16	0 y 0 m 6 d	3.33	none	M	2005-02-10			2005-02-10	2005-02-16	2005-02-24	3.33	No	Pump	No	14	9	5446	5677						33694	35182							1050	2771									745.2	747.3
1	2005-03-19	2005-04-04	0 y 0 m 16 d	2.8	none	F	2005-03-19	2005-05-07	At CHB	2005-03-19	2005-04-04	2005-05-07	2.8	No	Pump	Yes	49	50	6521	6912						33425	36822							1503										424.0	429.4	745.69	V45.89
1	2005-04-07	2005-05-02	0 y 0 m 25 d	2.94	none	F	2005-04-07			2005-04-07	2005-05-02	2005-07-22	2.94	No	Pump	No	107	26	5446	6369	6692	6693	6694			33694	35211							1050	1651	4610								279.11	745.2	747.3
1	2005-04-19	2005-04-21	0 y 0 m 2 d	3.4	none	M	2005-04-19			2005-04-20	2005-04-21	2005-04-28	3.4	No	Pump	No	8	6	5364							33730								0930										747.41
1	2005-05-04	2005-05-06	0 y 0 m 2 d	2.7	none	F	2005-05-04			2005-05-04	2005-05-06	2005-05-24	2.7	No	Pump	No	20	13	5115							33619								0300										746.7
1	2005-05-06	2005-05-09	0 y 0 m 3 d	3.8	none	F	2005-05-06			2005-05-06	2005-05-09	2005-05-15	3.8	No	Pump	No	9	6	5520	5522	5732					33641	33778							0710										745.10	745.5	746.85
1	2005-05-04	2005-06-01	0 y 0 m 28 d	3.65	none	M	2005-05-04			2005-06-01	2005-06-01	2005-06-06	3.65	No	Pump	No	5	3	5441							33692								1050										745.2
1	2005-05-20	2005-05-26	0 y 0 m 6 d	2.63	none	M	2005-05-20			2005-05-21	2005-05-26	2005-08-30	2.63	No	Pump	No	101	49	5115	6055						33400	33425	33619						0300	1450	1511	3519							424.1	746.5	746.7	E879.0
1	2005-05-23	2005-05-27	0 y 0 m 4 d	3.54	none	M	2005-05-23			2005-05-23	2005-05-27	2005-06-01	3.54	No	Pump	No	9	7	5402	6001						33694	33820							1080										745.2	747.0
1	2005-05-31	2005-06-02	0 y 0 m 2 d	2.2	none	M	2005-05-31			2005-05-31	2005-06-02	2005-06-17	2.2	No	Pump	No	17	10	5448	6001						33697	33820							1080	2100									745.2	747.0
1	2005-06-08	2005-07-08	0 y 1 m 0 d	2.35	none	F	2005-06-08			2005-07-06	2005-07-08	2005-07-19	2.35	No	Pump	No	13	7	5402							33694								1080										745.2
1	2005-06-21	2005-06-27	0 y 0 m 6 d	3.5	none	M	2005-06-21	2005-10-15	At CHB	2005-06-21	2005-06-27	2005-09-24	3.5	No	Pump	No	95	71	5110							33619								0300	2001									746.7
1	2005-06-28	2005-07-01	0 y 0 m 3 d	3.5	none	M	2005-06-28			2005-06-29	2005-07-01	2005-07-09	3.5	No	Pump	No	10	8	5520	5732						33641	33778							0710	2000	3110								745.10	745.5
1	2005-07-19	2005-07-22	0 y 0 m 3 d	3.6	none	F	2005-07-19			2005-07-20	2005-07-22	2005-08-08	3.6	No	Pump	No	20	10	5526	5732						33641	33780							0720	1300	2000								745.10	745.4	745.5	746.85
1	2005-07-25	2005-07-28	0 y 0 m 3 d	2.6	none	M	2005-07-25			2005-07-25	2005-07-28	2005-08-06	2.6	No	Pump	No	12	9	5360	5928	6001					33730	33750	33820						0191	0902	1001	2100							745.3	746.01	747.0	747.41	759.0
1	2005-07-27	2005-08-02	0 y 0 m 6 d	3.59	none	M	2005-07-27			2005-07-27	2005-08-02	2005-08-10	3.59	No	Pump	No	14	9	5520	5522	5732	6001				33641	33778							0710	2000									745.10	745.5
1	2005-07-27	2005-08-03	0 y 0 m 7 d	3	none	M	2005-07-27			2005-08-01	2005-08-03	2005-08-18	3	No	Pump	No	17	10	5110	6055	6522					33619								0300										746.7
1	2005-08-03	2005-08-15	0 y 0 m 12 d	3.7	none	M	2005-08-03			2005-08-07	2005-08-15	2005-08-23	3.7	No	Pump	No	17	14	5402							33694								1080										745.2	746.01
1	2005-08-18	2005-09-15	0 y 0 m 28 d	3.5	none	F	2005-08-18			2005-09-09	2005-09-15	2005-09-24	3.5	No	Pump	No	15	5	5642	5732	6001					33647	33820							1310	2000	2100	4001							745.4	745.5	747.0	758.0
1	2005-09-19	2005-09-21	0 y 0 m 2 d	2.6	none	F	2005-09-19	2006-06-13	At CHB	2005-09-19	2005-09-21	2005-10-01	2.6	No	Pump	No	12	10	5931	6002						33750	33820							0110	0191	0600	1001	2100						745.11	746.01	746.87	747.0	759.0
1	2005-10-09	2005-10-12	0 y 0 m 3 d	3.8	none	M	2005-10-09			2005-10-10	2005-10-12	2005-10-21	3.8	No	Pump	No	11	8	5520	5522	5727	6001				33641	33778							0710	2000	3118	3124							745.10	745.5	746.85
1	2005-11-14	2005-11-16	0 y 0 m 2 d	3.5	none	F	2005-11-14			2005-11-15	2005-11-16	2005-12-02	3.5	No	Pump	No	17	5	5281	5642	5732					33647	33853							1251	1360	2000								745.4	745.5	747.11
1	2005-11-16	2005-11-22	0 y 0 m 6 d	3.5	none	F	2005-11-16			2005-11-18	2005-11-22	2005-12-05	3.5	No	Pump	No	17	13	5448							33967								1080										745.2	746.01
1	2005-11-18	2005-11-23	0 y 0 m 5 d	3.5	none	M	2005-11-18	2005-12-09	At CHB	2005-11-19	2005-11-23	2005-12-09	3.5	No	Pump	No	20	22	5110	5921	6001					33619								0300										746.7
1	2005-11-21	2005-11-28	0 y 0 m 7 d	3.24	none	M	2005-11-21			2005-11-21	2005-11-28	2005-12-10	3.24	No	Pump	No	19	14	5115	6055						33619								0300										746.7
1	2005-12-02	2005-12-07	0 y 0 m 5 d	3.7	none	F	2005-12-02			2005-12-03	2005-12-07	2005-12-14	3.7	No	Pump	No	11	8	5520	5732						33641	33778							0710	2000	3110								745.10	745.5
1	2005-12-04	2006-01-03	0 y 0 m 30 d	2.4	none	M	2005-12-04			2005-12-04	2006-01-03	2006-07-10	2.4	No	Pump	No	217	11	5642	5677	5752	6001				33647	33820							1310	2000	2100	4201							745.4	745.5	747.0	756.6
1	2005-12-20	2005-12-23	0 y 0 m 3 d	2.4	none	M	2005-12-20	2006-01-25	At CHB	2005-12-20	2005-12-23	2006-01-25	2.4	No	Pump	No	36	37	5110							33619								0300	1410	1510								746.7
1	2005-12-22	2005-12-27	0 y 0 m 5 d	2.9	none	M	2005-12-22			2005-12-22	2005-12-27	2006-01-24	2.9	No	Pump	No	33	22	5110							33619								0300	1410	1510								746.7
1	2006-01-02	2006-01-09	0 y 0 m 7 d	3.29	none	F	2006-01-02	2006-01-28	Not at CHB	2006-01-05	2006-01-09	2006-01-17	3.29	No	Pump	No	13	13	5110							33619								0300	0310									746.7
1	2006-01-25	2006-02-03	0 y 0 m 9 d	2.3	none	F	2006-01-25			2006-01-26	2006-02-03	2006-04-01	2.3	No	Pump	No	65	42	5281	5646	5722	6001				33647	33852							1252	1360	1374	1401	2020	2100	2731				745.4	745.5	747.11
1	2006-01-02	2006-01-30	0 y 0 m 28 d	3.2	none	F	2006-01-02			2006-01-28	2006-01-30	2006-02-08	3.2	No	Pump	No	12	1	5646	5841						33647	33840							1200	1310									745.4	745.5	747.10
1	2006-01-27	2006-02-02	0 y 0 m 6 d	3.5	none	M	2006-01-27	2006-03-01	Not at CHB	2006-01-29	2006-02-02	2006-02-22	3.5	No	Pump	No	23	25	5110	5921						33619								0300	0310	0320								746.7
1	2006-02-08	2006-02-15	0 y 0 m 7 d	3.93	none	M	2006-02-08			2006-02-09	2006-02-15	2006-03-01	3.93	No	Pump	No	20	13	5600	5642						33647	33814							0560	1310	2000								745.4	745.5	747.2
1	2006-02-13	2006-02-16	0 y 0 m 3 d	3.1	none	F	2006-02-13	2006-02-16	At CHB	2006-02-15	2006-02-16	2006-02-16	3.1	No	Pump	No	1	2	5110							33619								0300	0310	0320	2704							746.7
1	2006-03-15	2006-03-31	0 y 0 m 16 d	2.46	none	M	2006-03-15	2006-04-01	At CHB	2006-03-16	2006-03-31	2006-04-01	2.46	No	Pump	No	16	17	5570	5810	5820	5891	6200			33619								0300	2030	2031	3766							429.4	746.7	747.42	V45.89
1	2006-03-22	2006-03-29	0 y 0 m 7 d	3.05	none	M	2006-03-22			2006-03-22	2006-03-29	2006-05-26	3.05	No	Pump	No	65	55	5115	6055	6281	6522				33619								0300	1510	1730	1891							746.7
1	2006-04-10	2006-04-20	0 y 0 m 10 d	3.35	none	M	2006-04-10	2007-05-07	Not at CHB	2006-04-11	2006-04-20	2006-05-06	3.35	No	Pump	No	25	18	6781	6934						33750								3415	3417	5241	5928							746.01	996.74	V43.4	V45.89
1	2006-05-02	2006-05-17	0 y 0 m 15 d	2.35	none	M	2006-05-02			2006-05-17	2006-05-17	2006-05-24	2.35	No	Pump	No	7	1	5228							33786								0500	0510									745.0
1	2006-05-17	2006-05-22	0 y 0 m 5 d	3.7	none	M	2006-05-17			2006-05-17	2006-05-22	2006-05-31	3.7	No	Pump	No	14	10	5520	5733						33641	33778							0710	2000	3111	5881							745.10	745.5	746.85
1	2006-05-14	2006-05-19	0 y 0 m 5 d	3.8	none	M	2006-05-14			2006-05-18	2006-05-19	2006-05-27	3.8	No	Pump	No	9	10	5520	5732						33641	33778							0710	2000	3110	5881							745.10	745.5
1	2006-05-20	2006-05-24	0 y 0 m 4 d	2	none	M	2006-05-20	2006-05-24	At CHB	2006-05-20	2006-05-24	2006-05-24	2	No	Pump	No	4	5	6762							33120								3210	3211									212.7
1	2006-05-23	2006-05-31	0 y 0 m 8 d	3.4	none	M	2006-05-23			2006-05-27	2006-05-31	2006-06-11	3.4	No	Pump	No	15	12	5298	5642	5733					33647	33851							1220	1310	2000								745.4	745.5	747.10
1	2006-05-26	2006-06-23	0 y 0 m 28 d	4.26	none	F	2006-05-26			2006-06-23	2006-06-23	2006-07-03	4.26	No	Pump	No	10	1	5446							33694								1050	3104									745.2	746.85
1	2006-06-03	2006-06-28	0 y 0 m 25 d	2.2	none	M	2006-06-03			2006-06-24	2006-06-28	2006-07-08	2.2	No	Pump	No	14	10	5642	5722						33647								1320	2000									745.4	745.5
1	2006-06-24	2006-07-03	0 y 0 m 9 d	3.1	none	M	2006-06-24			2006-06-24	2006-07-03	2006-07-18	3.1	No	Pump	No	24	18	5520	5732						33641	33778							0710	2000	3110	5881							745.10	745.5
1	2006-06-24	2006-06-29	0 y 0 m 5 d	2.65	none	M	2006-06-24			2006-06-25	2006-06-29	2006-07-25	2.65	No	Pump	No	30	30	5113	5298	5642					33647	33851							1220	1310	2000								745.4	745.5	747.10
1	2006-07-11	2006-07-20	0 y 0 m 9 d	2.7	none	M	2006-07-11	2007-01-17	Not at CHB	2006-07-16	2006-07-20	2006-08-04	2.7	No	Pump	No	19	14	5115							33619								0300	0600	1410	1511							746.3	746.5	746.7
1	2006-07-14	2006-07-19	0 y 0 m 5 d	3.2	none	M	2006-07-14			2006-07-16	2006-07-19	2006-08-02	3.2	No	Pump	No	17	12	5110	5920						33619								0300										746.7
1	2006-07-17	2006-07-20	0 y 0 m 3 d	3	none	F	2006-07-17	2006-08-04	At CHB		2006-07-20		3	No	Pump	No	18	19	5110	5920						33619								0220	2704									745.3
1	2006-07-19	2006-07-24	0 y 0 m 5 d	2.7	none	M	2006-07-19			2006-07-20	2006-07-24	2006-08-02	2.7	No	Pump	No	13	11	5520	5732						33641	33778							0710	3116	3117	3118							745.10	745.5	746.85
1	2006-07-25	2006-07-28	0 y 0 m 3 d	3.7	none	M	2006-07-25			2006-07-25	2006-07-28	2006-08-03	3.7	No	Pump	No	9	7	5520	5725						33641	33778							0710	2000									745.10	745.5
1	2006-08-07	2006-08-21	0 y 0 m 14 d	3.4	none	M	2006-08-07			2006-08-08	2006-08-21	2006-08-29	3.4	No	Pump	No	21	18	5928	6001	6373					33478	33750	33820						1611	2100									746.02	747.0	782.5
1	2006-08-07	2006-08-18	0 y 0 m 11 d	3.11	none	M	2006-08-07			2006-08-08	2006-08-18	2006-08-27	3.11	No	Pump	No	19	16	5928	6364						33478	33750							1001										746.01
1	2006-08-05	2006-08-28	0 y 0 m 23 d	2.9	none	F	2006-08-05			2006-08-11	2006-08-28	2006-09-19	2.9	No	Pump	No	39	33	5446	5752	6001					33641	33694	33820						1050	2000	2100	4044							745.2	745.5	747.0
1	2006-08-18	2006-08-23	0 y 0 m 5 d	3.2	none	M	2006-08-18			2006-08-18	2006-08-23	2006-09-03	3.2	No	Pump	No	16	13	5115	6055	6521	6602				33619								0300	1410	1510	1891							746.7
1	2006-08-25	2006-09-16	0 y 0 m 22 d	2.6	none	M	2006-08-25			2006-08-25	2006-09-16	2006-10-04	2.6	No	Pump	No	40	16	5446	6001						33694	33820							1050	2100									745.2	747.0
1	2006-08-28	2006-09-01	0 y 0 m 4 d	3.36	none	M	2006-08-28	2006-09-17	At CHB	2006-08-28	2006-09-01	2006-09-17	3.36	No	Pump	No	20	21	5113	5650	6001	6281				33641	33840							1200	1231	1320								745.4	747.10	747.22
1	2006-08-28	2006-09-14	0 y 0 m 17 d	3.36	none	M	2006-08-28	2006-09-17	At CHB	2006-08-28	2006-09-14	2006-09-17	3.36	No	Pump	No	20	21	5115							33619								1231	1811	5113	5646	6912						428.0	429.4	746.7	V45.89
1	2006-08-28	2006-08-30	0 y 0 m 2 d	2.8	none	M	2006-08-28			2006-08-28	2006-08-30	2006-09-12	2.8	No	Pump	No	15	10	5110	5920						33619								0300	1410	1510								746.3	746.5	746.7
1	2006-08-31	2006-09-23	0 y 0 m 23 d	2.5	none	M	2006-08-31	2006-11-03	At CHB	2006-09-12	2006-09-23	2006-11-03	2.5	No	Pump	No	51	53	5646	6913						33681								1200	1360	6912								745.4	V45.89
1	2006-09-11	2006-09-25	0 y 0 m 14 d	2.5	none	M	2006-09-11	2006-12-28	Not at CHB	2006-09-12	2006-09-25	2006-12-14	2.5	No	Pump	No	93	94	5800	5891	6001					33690	33732	33803						1310	1320	1350	2120	2720	2760	2825				745.4	746.7	746.82	747.21	748.3
1	2006-09-22	2006-09-28	0 y 0 m 6 d	2	none	M	2006-09-22			2006-09-25	2006-09-28	2006-10-27	2	No	Pump	No	32	32	5110							33619								0220	0310	0800	1220							745.12	745.3	746.5	747.10	765.1
1	2006-09-25	2006-10-03	0 y 0 m 8 d	1.26	none	F	2006-09-25	2006-10-03	At CHB	2006-09-27	2006-10-03	2006-10-03	1.26	Yes	Pump	No	6	5	5841	5842						33851								1220	1360	3362	4073	4074						745.4	747.10	765.0	765.1
1	2006-11-05	2006-11-17	0 y 0 m 12 d	1.5	none	F	2006-11-05	2006-11-18	At CHB	2006-11-06	2006-11-17	2006-11-18	1.5	Yes	Pump	No	13	13	5646	6580						33400	33681							0710	1311	1450	3118	3519	4073	4075	5520	6912		424.1	745.10	745.4	E879.0	V45.89
1	2006-12-22	2006-12-29	0 y 0 m 7 d	3.2	none	M	2006-12-22	2007-05-06	At CHB	2006-12-24	2006-12-29	2007-05-06	3.2	No	Pump	No	133	134	5110							33619								0300	0320	1515	3100							746.7	746.85
1	2006-12-22	2007-01-05	0 y 0 m 14 d	3.2	none	M	2006-12-22	2007-05-06	At CHB	2006-12-24	2007-01-05	2007-05-06	3.2	No	Pump	No	133	134	5113	6281						33417	33463							0300	0320	5110								424.2	746.7	E878.8	V45.89
1	2006-12-27	2007-01-03	0 y 0 m 7 d	3.5	none	F	2006-12-27			2006-12-27	2007-01-03	2007-01-13	3.5	No	Pump	No	17	15	5110	5922	6055	6521				33619								0300	1891	6853								746.7
1	2007-01-01	2007-01-08	0 y 0 m 7 d	3.5	none	M	2007-01-01			2007-01-04	2007-01-08	2007-01-15	3.5	No	Pump	No	11	8	5520	5732						33641	33778							0710	2000	3110								745.10	745.5
1	2007-01-08	2007-01-12	0 y 0 m 4 d	3.5	none	M	2007-01-08			2007-01-08	2007-01-12	2007-02-27	3.5	No	Pump	No	50	31	5360	5921	6001	6421				33730	33750	33820						0190	0700	0900	1000	1120	1616	2100				745.3	746.01	747.0	747.3	747.41	759.0
1	2007-02-07	2007-02-26	0 y 0 m 19 d	2.64	none	M	2007-02-07			2007-02-08	2007-02-26	2007-03-26	2.64	No	Pump	No	46	47	5752	6521	6601					33400	33425	33641						1450	1510	1530	2000							424.1	745.5	746.5	746.6
1	2007-02-20	2007-03-07	0 y 0 m 15 d	2.6	none	F	2007-02-20			2007-03-04	2007-03-07	2007-03-14	2.6	No	Pump	No	10	7	5489	5732	6001	6373	6384			33612	33641	33820						0602	1611	1612	2000	2100	4013	4401				745.11	745.5	746.02	746.83	747.0	749.20
1	2007-03-06	2007-03-13	0 y 0 m 7 d	3.68	none	M	2007-03-06			2007-03-07	2007-03-13	2007-03-21	3.68	No	Pump	No	15	10	5800	5891						33690	33736							0210	2001	3417	5800							745.3	745.5	782.5	E876.2	V45.89
1	2007-03-12	2007-03-16	0 y 0 m 4 d	2.5	none	M	2007-03-12			2007-03-12	2007-03-16	2007-04-09	2.5	No	Pump	No	28	16	5115	6055	6522	6602				33619								0300	1411	1511	1891							425.3	746.3	746.5	746.7
1	2007-03-19	2007-03-22	0 y 0 m 3 d	2.7	none	M	2007-03-19			2007-03-20	2007-03-22	2007-03-30	2.7	No	Pump	No	10	7	5446	6001						33694								1080	2100									745.2	746.01	747.0
1	2007-04-27	2007-05-18	0 y 0 m 21 d	4.86	none	M	2007-04-27			2007-05-14	2007-05-18	2007-05-22	4.86	No	Pump	No	8	3	5722	6761						33120	33641							2020	3216									212.7	745.5
1	2007-05-10	2007-05-15	0 y 0 m 5 d	3.78	none	M	2007-05-10			2007-05-10	2007-05-15	2007-05-21	3.78	No	Pump	No	11	6	5520	5641	5732					33641	33780							0720	1311	3111	3121	5881						745.10	745.4	745.5	746.85
1	2007-05-08	2007-05-29	0 y 0 m 21 d	2.45	none	M	2007-05-08			2007-05-18	2007-05-29	2007-06-06	2.45	No	Pump	No	19	5	5642	5733						33647								1303	1310	2000	4040							745.4	745.5	V33.00
1	2007-06-25	2007-07-02	0 y 0 m 7 d	2.4	none	M	2007-06-25			2007-06-25	2007-07-02	2007-07-16	2.4	No	Pump	No	21	16	5110							33619								0300	1411	1511	1515							746.3	746.5	746.7
1	2007-06-29	2007-07-18	0 y 0 m 19 d	2.95	none	F	2007-06-29			2007-07-18	2007-07-18	2007-07-26	2.95	No	Pump	No	8	1	5363							33730								0920										747.41
1	2007-07-19	2007-07-23	0 y 0 m 4 d	3.2	none	M	2007-07-19			2007-07-19	2007-07-23	2007-09-26	3.2	No	Pump	No	69	49	5113	5282	5841					33771	33851							0320	1220	1360	2020							745.4	747.10	747.22
1	2007-07-19	2007-07-26	0 y 0 m 7 d	3.17	none	M	2007-07-19			2007-07-19	2007-07-26	2007-09-26	3.2	No	Non-Pump	No	69	49	5598	5752						33608	33641							0320	1650	1690	2020	5282						424.3	745.5	747.22	996.02	V45.89
1	2007-09-18	2007-09-26	0 y 0 m 8 d	3.9	none	F	2007-09-18			2007-09-18	2007-09-26	2007-11-10	3.9	No	Pump	No	53	19	5901							35271								3417	3850	5115								746.7	782.5	E878.8	V43.4	V45.89
1	2007-09-19	2007-09-24	0 y 0 m 5 d	3.6	none	F	2007-09-19			2007-09-19	2007-09-24	2007-10-24	3.6	No	Pump	No	35	21	5115	6363						33474	33619							0310	0320	0600	1220							424.3	745.3	747.10
1	2007-09-20	2007-09-26	0 y 0 m 6 d	3.4	none	M	2007-09-20			2007-09-20	2007-09-26	2007-10-04	3.4	No	Pump	No	14	11	5520	5642	5732					33641	33780							0720	1320	2000	3111							745.10	745.4	745.5
1	2007-09-24	2007-09-27	0 y 0 m 3 d	3.4	none	F	2007-09-24	2007-11-28	At CHB	2007-09-24	2007-09-27	2007-11-28	3.4	No	Pump	No	65	66	5110							33619								0300	0310	0320	2021	5881						746.7
1	2007-09-26	2007-10-05	0 y 0 m 9 d	3.03	none	M	2007-09-26			2007-09-26	2007-10-05	2007-10-14	3.03	No	Pump	No	18	15								33478	33750	33820																746.01	747.0
1	2007-10-05	2007-10-09	0 y 0 m 4 d	3.5	none	M	2007-10-05			2007-10-07	2007-10-09	2007-10-25	3.5	No	Pump	No	18	8	6646							35211								2981	4212									747.3	748.3
1	2007-09-20	2007-10-12	0 y 0 m 22 d	3.3	none	M	2007-09-20			2007-10-09	2007-10-12	2007-11-07	3.3	No	Pump	No	30	22	5931	6001	6421					33750	33820	33917						0191	0212	1001	1126	1628	2100					745.3	745.69	746.01	747.0	747.3	759.0
1	2008-01-07	2008-01-09	0 y 0 m 2 d	2.16	none	F	2008-01-07			2008-01-08	2008-01-09	2008-02-19	2.16	No	Pump	No	43	35	5408	6001	6421					33697	33820	33917						1080	1619	2100								745.2	747.0	747.3	765.08
1	2008-02-14	2008-02-20	0 y 0 m 6 d	2.7	none	M	2008-02-14			2008-02-14	2008-02-20		2.7	No	Pump	No	40	40								33619								0300	0320									746.7
group	DOB	PERFUSION_DT_TM	Age_at_Surgery	WGT_VAL	ANTIFIBRINOLYTICS	Gender	BirthDate	DeathDate	DeathLocation	Admitdate	Surgerydate	Dischargedate	Weight	Prematurity	PumpNonPump	ECMO	DaysinHospital	DaysinCICU	ProcFyler1	ProcFyler2	ProcFyler3	ProcFyler4	ProcFyler5	ProcFyler6	ProcFyler7	CPT1	CPT2	CPT3	CPT4	CPT5	CPT6	CPT7	CPT8	DiagFyler1	DiagFyler2	DiagFyler3	DiagFyler4	DiagFyler5	DiagFyler6	DiagFyler7	DiagFyler8	DiagFyler9	DiagFyler10	ICD9_1	ICD9_2	ICD9_3	ICD9_4	ICD9_5	ICD9_6
2	2003-11-25	2003-12-17	0 y 0 m 22 d	3.8	Transexamic Acid	M	2003-11-25			2003-11-26	2003-12-17	2003-12-25	3.8	No	Pump	No	29	26	5520	5733						33641	33780							0700	1301	2000								745.10	745.4	745.5
2	2003-12-12	2004-01-02	0 y 0 m 21 d	2.5	Transexamic Acid	M	2003-12-12	2004-01-05	At CHB	2003-12-15	2004-01-02	2004-01-05	2.5	No	Pump	No	21	22	5641	6521	6912					33425	33681							1300	1530	5481								424.0	745.4
2	2004-01-10	2004-01-15	0 y 0 m 5 d	3.2	Transexamic Acid	M	2004-01-10			2004-01-10	2004-01-15	2004-01-21	3.2	No	Pump	No	11	10	5520	5732						33641	33778							0710	2000									745.10	745.5
2	2004-01-14	2004-01-15	0 y 0 m 1 d	3.4	Transexamic Acid	F	2004-01-14			2004-01-15	2004-01-15	2004-03-10	3.4	No	Pump	No	55	56	5360							33730								0902										747.41	799.0
2	2004-01-12	2004-01-20	0 y 0 m 8 d	3.35	Transexamic Acid	M	2004-01-12			2004-01-16	2004-01-20	2004-01-29	3.35	No	Pump	No	13	14	5520	5672	5732					33641	33780							0720	2000									745.10	745.4	745.5
2	2004-01-29	2004-02-11	0 y 0 m 13 d	2.45	Transexamic Acid	M	2004-01-29			2004-02-05	2004-02-11	2004-03-09	2.45	No	Pump	No	33	19	5520	5652	5732					33641	33780							0720	2020									745.10	745.4	745.5
2	2004-01-29	2004-02-13	0 y 0 m 15 d	2.45	Transexamic Acid	M	2004-01-29			2004-02-05	2004-02-13	2004-03-09	2.45	No	Pump	No	33	19	5642							33681								1300										745.10	745.4
2	2004-04-09	2004-04-22	0 y 0 m 13 d	14.5	Transexamic Acid	M	2004-04-09			2004-04-10	2004-04-22	2004-05-06	14.5	No	Pump	No	26	17	6944							21750								0300										746.7	998.31
2	2004-04-23	2004-05-12	0 y 0 m 19 d	2.3	Transexamic Acid	F	2004-04-23			2004-05-09	2004-05-12	2004-05-18	2.3	No	Pump	No	9	7	5280	5641	5722					33647	33840							1200	1360	2020								745.4	745.5	747.10
2	2004-06-17	2004-06-21	0 y 0 m 4 d	3.3	Transexamic Acid	F	2004-06-17			2004-06-17	2004-06-21	2004-07-02	3.3	No	Pump	No	15	9	5520	5732						33641	33778							0710										745.10	745.5
2	2004-09-23	2004-09-28	0 y 0 m 5 d	3.64	Transexamic Acid	M	2004-09-23			2004-09-27	2004-09-28	2004-10-06	3.64	No	Pump	No	9	6	5520	5732						33641	33778							0710	2000									745.10	745.5
2	2004-11-16	2004-11-23	0 y 0 m 7 d	3.5	Transexamic Acid	M	2004-11-16			2004-11-18	2004-11-23	2004-12-01	3.5	No	Pump	No	13	9	3110	5520	5732					33641	33778							0710	2000									745.10	745.5
2	2005-02-16	2005-02-18	0 y 0 m 2 d	3.04	Transexamic Acid	F	2005-02-16			2005-02-16	2005-02-18	2005-03-09	3.04	No	Pump	No	21	15	5282	5753						33606	33770	33851						0320	1200	1360	2000	2703	2704					745.4	745.5	747.10	747.22
2	2005-02-27	2005-03-04	0 y 0 m 5 d	2.5	Transexamic Acid	M	2005-02-27			2005-02-28	2005-03-04	2005-03-21	2.5	No	Pump	No	21	13	5520	5732						33641	33778							0710	2000	3111	3118	3124						745.10	745.5	746.85
2	2005-03-12	2005-03-23	0 y 0 m 11 d	2.4	Transexamic Acid	M	2005-03-12			2005-03-21	2005-03-23	2005-03-30	2.4	No	Pump	No	9	10	5446							33694								1050										745.2
2	2005-04-02	2005-04-19	0 y 0 m 17 d	3.29	Transexamic Acid	F	2005-04-02			2005-04-19	2005-04-19	2005-04-30	3.29	No	Pump	No	11	7	5361							33730								0910										747.41
2	2005-04-08	2005-04-13	0 y 0 m 5 d	3.65	Transexamic Acid	F	2005-04-08			2005-04-10	2005-04-13	2005-04-24	3.65	No	Pump	No	14	9	5446	6001	6421					33694	33820	33917						1050	2100									745.2	747.0	747.3
2	2005-04-18	2005-04-25	0 y 0 m 7 d	2.9	Transexamic Acid	M	2005-04-18			2005-04-23	2005-04-25	2005-05-06	2.9	No	Pump	No	12	9	5281	5600	6001					33641	33814	33853						0551	0560	1251								745.5	747.11	747.2
2	2005-06-23	2005-06-28	0 y 0 m 5 d	3	Transexamic Acid	M	2005-06-23			2005-06-24	2005-06-28	2005-07-26	3	No	Pump	No	32	8	5113	5641						33681	33851							1220										745.4	747.10
2	2005-08-03	2005-08-26	0 y 0 m 23 d	4	Transexamic Acid	M	2005-08-03	2005-09-10	At CHB	2005-08-03	2005-08-26	2005-09-10	4	No	Pump	No	38	39	5733	6521						33425	33641							1530	2000									745.5	746.6
2	2005-08-06	2005-08-14	0 y 0 m 8 d	4.2	Transexamic Acid	M	2005-08-06			2005-08-13	2005-08-14	2005-08-23	4.2	No	Pump	No	10	9	5362							33730								0902	0940									747.41
2	2005-09-06	2005-09-09	0 y 0 m 3 d	3.5	Transexamic Acid	M	2005-09-06			2005-09-07	2005-09-09	2005-09-18	3.5	No	Pump	No	11	8	5520	5732						33641	33778							0710	2000	3110								745.10	745.5
2	2005-09-13	2005-09-19	0 y 0 m 6 d	2.8	Transexamic Acid	F	2005-09-13			2005-09-16	2005-09-19	2005-09-27	2.8	No	Pump	No	11	9	5520	5732						33641	33778							0710	2000									745.10	745.5
2	2005-10-10	2005-10-12	0 y 0 m 2 d	3.2	Transexamic Acid	F	2005-10-10			2005-10-10	2005-10-12	2005-11-14	3.2	No	Pump	No	35	23	5115							33619								0300	0320									746.7
2	2005-10-25	2005-10-31	0 y 0 m 6 d	3.3	Transexamic Acid	M	2005-10-25			2005-10-26	2005-10-31	2005-11-15	3.3	No	Pump	No	20	13	5363							33730	33820							0930										747.0	747.41
2	2005-10-24	2005-11-01	0 y 0 m 8 d	2.4	Transexamic Acid	F	2005-10-24			2005-10-31	2005-11-01	2005-11-11	2.4	No	Pump	No	11	7	5362							33730								0940										747.41
2	2005-11-23	2005-12-16	0 y 0 m 23 d	4.2	Transexamic Acid	M	2005-11-23			2005-12-14	2005-12-16	2006-01-18	4.2	No	Pump	No	35	24	5448	5677	5891	6001				33694								1050	2771									745.2
2	2005-12-30	2006-01-06	0 y 0 m 7 d	2.2	Transexamic Acid	M	2005-12-30			2006-01-03	2006-01-06	2006-01-15	2.2	No	Pump	No	12	9	5642	5732	5841					33647	33840							1200	1310	2000								745.4	745.5	747.10
2	2006-01-08	2006-01-12	0 y 0 m 4 d	2.5	Transexamic Acid	F	2006-01-08			2006-01-09	2006-01-12	2006-01-24	2.5	No	Pump	No	15	12	5281	5642	5733					33647	33853							1251	1310	2000								745.4	745.5	747.11
2	2006-01-10	2006-01-13	0 y 0 m 3 d	3.69	Transexamic Acid	F	2006-01-10	2006-02-15	Not at CHB	2006-01-10	2006-01-13	2006-01-27	3.69	No	Pump	No	17	15	5003	5110	5113	6001	6055			33619								0300	3515									746.7
2	2006-01-18	2006-01-23	0 y 0 m 5 d	3.3	Transexamic Acid	F	2006-01-18			2006-01-18	2006-01-23	2006-03-11	3.3	No	Pump	No	52	32	5110							33619								0300	0310	3101								746.7	746.85
2	2006-02-06	2006-02-14	0 y 0 m 8 d	2.9	Transexamic Acid	F	2006-02-06			2006-02-11	2006-02-14	2006-03-10	2.9	No	Pump	No	27	14	5110							33619								0220	0800	1220	1380	2100						745.12	745.3	746.81	747.10
2	2006-02-15	2006-02-20	0 y 0 m 5 d	2.7	Transexamic Acid	F	2006-02-15			2006-02-17	2006-02-20	2006-03-08	2.7	No	Pump	No	19	11	5113	5298	5732					33641	33853							1250	2000	4004								745.5	747.11	758.6
2	2006-02-20	2006-02-24	0 y 0 m 4 d	3.69	Transexamic Acid	M	2006-02-20			2006-02-20	2006-02-24	2006-04-26	3.69	No	Pump	No	65	1	5110							33619								0163	0220	0700	1380							746.7	V43.4	V45.89
2	2006-02-24	2006-02-28	0 y 0 m 4 d	3.3	Transexamic Acid	M	2006-02-24			2006-02-24	2006-02-28	2006-03-15	3.3	No	Pump	No	19	15	5110							33619								0300	1126	1230	1340	2823						745.4	746.7	747.10	747.49
2	2006-02-24	2006-03-15	0 y 0 m 19 d	1.8	Transexamic Acid	M	2006-02-24	2006-04-10	At CHB	2006-02-24	2006-03-15	2006-04-10	1.8	No	Pump	No	45	19	5642							33647								1303	1310	2000	6912							553.3	745.4	745.5	V45.89
2	2006-02-25	2006-03-01	0 y 0 m 4 d	3.27	Transexamic Acid	M	2006-02-25			2006-02-25	2006-03-01	2006-03-26	3.27	No	Pump	No	29	20	5448	6001						33697								1080	2100									745.2
2	2006-02-26	2006-03-14	0 y 0 m 16 d	2.9	Transexamic Acid	F	2006-02-26			2006-03-13	2006-03-14	2006-03-25	2.9	No	Pump	No	12	9	5228							33786								0520										745.0
2	2006-03-21	2006-03-24	0 y 0 m 3 d	3.2	Transexamic Acid	F	2006-03-21			2006-03-21	2006-03-24	2006-04-06	3.2	No	Pump	No	16	10	5298	5642	5722	5841				33647	33851							1220	1310	2020								745.4	745.5	747.10
2	2006-03-18	2006-03-23	0 y 0 m 5 d	4.56	Transexamic Acid	F	2006-03-18			2006-03-22	2006-03-23	2006-03-31	4.56	No	Pump	No	9	5	5526	5727						33641	33780							0720	1320	2000								745.10	745.4	745.5
2	2006-05-04	2006-05-10	0 y 0 m 6 d	3.88	Transexamic Acid	F	2006-05-04			2006-05-05	2006-05-10	2006-05-29	3.88	No	Pump	No	24	18	5520	5642	5732					33645	33780							0720	1310	2000	3110							745.10	745.4	745.5
2	2006-05-03	2006-06-01	0 y 0 m 29 d	3.46	Transexamic Acid	M	2006-05-03			2006-05-29	2006-06-01	2006-06-13	3.46	No	Pump	No	15	13	5110	5113	5920					33619								0220	0800	1220	2020							745.3	746.81	747.10
2	2006-06-02	2006-06-07	0 y 0 m 5 d	3.13	Transexamic Acid	M	2006-06-02			2006-06-04	2006-06-07	2006-06-13	3.13	No	Pump	No	9	11	5642	5732	5841					33647	33840							1200	1310	2020								745.4	745.5	747.10
2	2006-06-02	2006-06-07	0 y 0 m 5 d	4.29	Transexamic Acid	M	2006-06-02			2006-06-05	2006-06-07	2006-06-13	4.29	No	Pump	No	8	7	5520	5732						33641	33778							0710	2000	3110	5881							745.10	745.5
2	2006-06-06	2006-06-09	0 y 0 m 3 d	3.4	Transexamic Acid	M	2006-06-06			2006-06-09	2006-06-09	2006-06-21	3.4	No	Pump	No	13	6	5520	5732						33641	33778							0710	2000	3110	5881							745.10	745.5
2	2006-06-08	2006-06-13	0 y 0 m 5 d	3.57	Transexamic Acid	F	2006-06-08			2006-06-10	2006-06-13	2006-06-23	3.57	No	Pump	No	13	10	5520	5732						33641	33778							0710	2000	2100	3110							745.10	745.5
2	2006-05-28	2006-06-14	0 y 0 m 17 d	4	Transexamic Acid	M	2006-05-28			2006-06-13	2006-06-14	2006-06-20	4	No	Pump	No	7	5	5642	5732	5841					33647	33851							1220	1320	2000								745.4	745.5	747.1
2	2006-06-20	2006-07-09	0 y 0 m 19 d	3.3	Transexamic Acid	M	2006-06-20	2006-07-18	At CHB	2006-06-20	2006-07-09	2006-07-18	3.3	No	Pump	No	28	29	1638	6374	6622					33417	33478							0600	1430	1612	1638							745.11	746.83	747.22	V45.89
2	2006-06-21	2006-06-26	0 y 0 m 5 d	3.3	Transexamic Acid	F	2006-06-21			2006-06-22	2006-06-26	2006-07-03	3.3	No	Pump	No	11	9	5520	5732						33641	33778							0710	2000	3110	5881							745.10	745.5
2	2006-07-03	2006-07-06	0 y 0 m 3 d	3.23	Transexamic Acid	M	2006-07-03	2007-01-08	Not at CHB		2006-07-06		3.23	No	Pump	No	141	114	5110							33463	33619							0300	1110	1122	1126	1402	1730	2000	2100			424.2	745.69	746.7
2	2006-07-06	2006-07-12	0 y 0 m 6 d	3.1	Transexamic Acid	M	2006-07-06			2006-07-06	2006-07-12	2006-08-14	3.1	No	Pump	No	39	33	5115							33619								0300	0310	0320	2100							746.7
2	2006-07-12	2006-07-17	0 y 0 m 5 d	3.44	Transexamic Acid	M	2006-07-12			2006-07-16	2006-07-17	2006-07-28	3.44	No	Pump	No	12	9	5520	5730	6001					33641	33778							0710	2000	2100								745.10	745.5
2	2006-07-18	2006-07-24	0 y 0 m 6 d	3.6	Transexamic Acid	F	2006-07-18			2006-07-19	2006-07-24	2006-08-05	3.6	No	Pump	No	18	13	5115							33619								0300	0310	0320								746.7
2	2006-07-13	2006-08-03	0 y 0 m 21 d	3	Transexamic Acid	F	2006-07-13			2006-08-01	2006-08-03	2006-08-11	3	No	Pump	No	10	5	5642	5732						33647								1310	2020									745.4	745.5
2	2006-08-11	2006-08-15	0 y 0 m 4 d	3.2	Transexamic Acid	F	2006-08-11			2006-08-11	2006-08-15	2006-12-26	3.2	No	Pump	No	137	124	5365	5928	6001					33730	33750	33820						0191	0210	0603	0950	1001	1126	2100				745.11	745.3	745.69	746.01	747.0	747.41
2	2006-08-10	2006-08-16	0 y 0 m 6 d	4.04	Transexamic Acid	M	2006-08-10			2006-08-12	2006-08-16	2006-08-16	4.04	No	Pump	No	282	201	5115							33619								0300	0320	1510								746.7
2	2006-08-24	2006-08-28	0 y 0 m 4 d	3.75	Transexamic Acid	M	2006-08-24			2006-08-24	2006-08-28	2006-09-14	3.75	No	Pump	No	21	15	5110	5921	6055	6522	6602			33400	33619							0300	1410	1510	1891							746.3	746.7
2	2006-09-06	2006-09-13	0 y 0 m 7 d	3.9	Transexamic Acid	F	2006-09-06			2006-09-07	2006-09-13	2006-09-28	3.9	No	Pump	No	21	15	5520	5642	5732					33641	33780							0720	1310	2000	3111							745.10	745.4	745.5	746.85
2	2006-09-08	2006-09-11	0 y 0 m 3 d	2.05	Transexamic Acid	M	2006-09-08			2006-09-08	2006-09-11	2006-10-13	2.05	No	Pump	No	35	18	5115	6001						33619								0300										746.7
2	2006-09-10	2006-09-14	0 y 0 m 4 d	3.2	Transexamic Acid	M	2006-09-10			2006-09-12	2006-09-14	2006-09-21	3.2	No	Pump	No	9	7	5642	5732	5844					33647	33851							1220	1310	2000								745.4	745.5	747.10
2	2006-09-03	2006-09-28	0 y 0 m 25 d	4.14	Transexamic Acid	M	2006-09-03			2006-09-28	2006-09-28	2006-10-11	4.14	No	Pump	No	13	1	5228							33786								0500										745.0
2	2006-09-26	2006-10-02	0 y 0 m 6 d	3.2	Transexamic Acid	F	2006-09-26			2006-09-28	2006-10-02	2006-11-20	3.2	No	Pump	No	53	16	5110							33619								0220	0800	1220								745.12	745.3	747.10
2	2006-10-02	2006-10-13	0 y 0 m 11 d	3.6	Transexamic Acid	M	2006-10-02			2006-10-03	2006-10-13	2006-10-27	3.6	No	Pump	No	24	20	5753							33641								1080	3417	5402								745.2	745.5	V45.89
2	2006-10-10	2006-10-17	0 y 0 m 7 d	4	Transexamic Acid	F	2006-10-10			2006-10-12	2006-10-17	2006-11-01	4	No	Pump	No	20	15	5520	5642	5732					33641	33780							0720	1330	2000	3118							745.10	745.4	745.5	746.85
2	2006-10-13	2006-10-18	0 y 0 m 5 d	3.4	Transexamic Acid	M	2006-10-13			2006-10-14	2006-10-18	2006-11-05	3.4	No	Pump	No	22	20	5520	5725	6001					33641	33778							0710	2000	3110								745.10	745.5
2	2006-10-31	2006-11-03	0 y 0 m 3 d	3	Transexamic Acid	F	2006-10-31			2006-11-01	2006-11-03	2006-11-18	3	No	Pump	No	17	14	5110							33619								0300	0310	0320								746.7
2	2006-11-08	2006-11-24	0 y 0 m 16 d	3.4	Transexamic Acid	M	2006-11-08			2006-11-16	2006-11-24	2006-12-05	3.4	No	Pump	No	19	11	5598	6432	6647					33920	33926							1080	2771									745.2	747.3
2	2006-11-13	2006-12-07	0 y 0 m 24 d	3.59	Transexamic Acid	F	2006-11-13			2006-12-06	2006-12-07	2006-12-15	3.59	No	Pump	No	9	6	5520	5732						33641	33778							0710	2000	2100	3110							745.10	745.5
2	2006-12-22	2007-01-11	0 y 0 m 20 d	3.2	Transexamic Acid	M	2006-12-22	2007-05-06	At CHB	2006-12-24	2007-01-11	2007-05-06	3.2	No	Pump	No	133	134	5010							33945								0300	3766	3856	5110							428.0	429.4	746.7	V45.89
2	2006-12-29	2007-01-15	0 y 0 m 17 d	2.7	Transexamic Acid	M	2006-12-29			2006-12-31	2007-01-15	2007-03-06	2.7	No	Pump	No	65	49	5651							33681								1360	5280	5642	5732							745.4	V45.89
2	2007-02-26	2007-02-28	0 y 0 m 2 d	3.5	Transexamic Acid	F	2007-02-26			2007-02-26	2007-02-28	2007-03-08	3.5	No	Pump	No	10	8	5110							33619								0220	1220	1380								745.3	747.10
2	2007-04-10	2007-04-15	0 y 0 m 5 d	3.3	Transexamic Acid	M	2007-04-10			2007-04-14	2007-04-15	2007-06-23	3.3	No	Pump	No	70	61	5362	6001						33730	33820							0902	0940	2100								747.0	747.41
2	2007-04-11	2007-04-18	0 y 0 m 7 d	2.9	Transexamic Acid	F	2007-04-11			2007-04-12	2007-04-18	2007-05-11	2.9	No	Pump	No	29	15	5642	5844	6421					33681	33851	33917						1210	1361	1628	2020							745.4	745.5	747.10	747.3
2	2007-04-13	2007-04-17	0 y 0 m 4 d	3.2	Transexamic Acid	M	2007-04-13			2007-04-13	2007-04-17	2007-04-28	3.2	No	Pump	No	15	14	5520	5732						33641	33778							0710	2000	5881								745.10	745.5
2	2007-04-19	2007-04-23	0 y 0 m 4 d	3	Transexamic Acid	M	2007-04-19			2007-04-19	2007-04-23	2007-05-22	3	No	Pump	No	33	11	5520	5732						33641	33778							0710	2000	3116								745.10	745.5	746.85
2	2007-04-20	2007-04-25	0 y 0 m 5 d	3.69	Transexamic Acid	F	2007-04-20			2007-04-20	2007-04-25	2007-05-27	3.69	No	Pump	No	37	21	5115							33619								0220	0700	1220								745.10	745.3	747.10
2	2007-04-25	2007-05-01	0 y 0 m 6 d	3.2	Transexamic Acid	M	2007-04-25			2007-04-27	2007-05-01	2007-05-09	3.2	No	Pump	No	12	9	5113	5298	5751	5841	5846			33645	33851							1220	2000	2030								745.9	747.10	747.42
2	2007-06-19	2007-06-25	0 y 0 m 6 d	2.75	Transexamic Acid	F	2007-06-19	2007-08-13	At CHB	2007-06-19	2007-06-25	2007-08-13	2.75	No	Pump	No	55	56	5408	6602						33400	33697							1080	1411	6853								745.2	746.01	746.3
2	2007-06-19	2007-06-26	0 y 0 m 7 d	2.75	Transexamic Acid	F	2007-06-19	2007-08-13	At CHB	2007-06-19	2007-06-26	2007-08-13	2.75	No	Pump	No	55	56	5652							33681								1080	1303	3878	5408	6602						745.2	745.4	V45.89
2	2007-06-21	2007-07-03	0 y 0 m 12 d	3.36	Transexamic Acid	F	2007-06-21			2007-07-02	2007-07-03	2007-07-07	3.36	No	Pump	No	5	3	5361	6001						33730	33820							0910	2100									747.0	747.41
2	2007-07-26	2007-07-30	0 y 0 m 4 d	2.5	Transexamic Acid	M	2007-07-26			2007-07-26	2007-07-30	2007-08-14	2.5	No	Pump	No	19	14	5402							33697								1080	2100									745.2	747.0
2	2007-09-10	2007-09-12	0 y 0 m 2 d	3.8	Transexamic Acid	F	2007-09-10			2007-09-10	2007-09-12	2007-10-26	3.8	No	Pump	No	46	32	5110							33619								0300	0320	1510								746.7
2	2007-09-21	2007-09-25	0 y 0 m 4 d	4.1	Transexamic Acid	M	2007-09-21			2007-09-21	2007-09-25	2007-10-07	4.1	No	Pump	No	16	9	5520	5642	5732					33641	33780							0720	1320	2000								745.10	745.4	745.5
2	2007-10-17	2007-10-22	0 y 0 m 5 d	3.2	Transexamic Acid	M	2007-10-17			2007-10-18	2007-10-22	2007-11-10	3.2	No	Pump	No	23	9	5110	5361						33619	33730							0191	0212	0300	0910	2829						746.7	747.11	747.49	759.0
2	2007-10-11	2007-10-31	0 y 0 m 20 d	3.7	Transexamic Acid	F	2007-10-11			2007-10-30	2007-10-31	2007-12-13	3.7	No	Pump	No	44	41	5493	5520						33641	33780							0610	3112									745.10	745.11	745.4	746.85
2	2007-10-11	2007-11-01	0 y 0 m 21 d	3.7	Transexamic Acid	F	2007-10-11			2007-10-30	2007-11-01	2007-12-13	3.7	No	Pump	No	44	41	5492							33681								0610	3850									745.11	745.4	E878.8	V45.89
2	2007-11-02	2007-11-06	0 y 0 m 4 d	3	Transexamic Acid	M	2007-11-02			2007-11-02	2007-11-06	2007-11-19	3	No	Pump	No	17	13	5520	5642	5733					33641	33780							0720	2000	2720								745.10	745.4	745.5
2	2007-11-20	2007-11-23	0 y 0 m 3 d	3.16	Transexamic Acid	F	2007-11-20			2007-11-21	2007-11-23	2007-12-05	3.16	No	Pump	No	14	7	5520	5732						33641	33778							0710	5881									745.10	745.5
2	2007-12-03	2007-12-07	0 y 0 m 4 d	3.3	Transexamic Acid	F	2007-12-03			2007-12-05	2007-12-07	2007-12-17	3.3	No	Pump	No	12	7								33840																		747.10
2	2007-12-12	2007-12-19	0 y 0 m 7 d	2.7	Transexamic Acid	F	2007-12-12			2007-12-12	2007-12-19	2008-01-16	2.7	No	Pump	No	35	17	5241	5930	6002					33478	33750	33822						1010	2100	2721	2730							746.01	747.0	747.21
2	2007-12-15	2007-12-19	0 y 0 m 4 d	3.3	Transexamic Acid	M	2007-12-15			2007-12-17	2007-12-19	2007-12-27	3.3	No	Pump	No	10	7	5302	6001	6433					33788	33820							0551	2100									745.0	747.0
2	2007-12-13	2007-12-21	0 y 0 m 8 d	3.2	Transexamic Acid	F	2007-12-13			2007-12-19	2007-12-21	2008-01-10	3.2	No	Pump	No	22	9	5228							33786								0510	4610									745.0
2	2007-12-12	2008-01-10	0 y 0 m 29 d	2.7	Transexamic Acid	M	2007-12-12			2008-01-07	2008-01-10	2008-01-18	2.7	No	Pump	No	11	6	5529	5732						33641	33780	33840						0720	1220	1310	3110	5881						745.10	745.4	745.5	747.10
2	2007-12-27	2007-12-31	0 y 0 m 4 d	2.44	Transexamic Acid	F	2007-12-27			2007-12-27	2007-12-31		2.44	No	Pump	No	47	27	5110							33619								1114	1220									745.3	745.61	747.10
2	2007-12-27	2008-01-02	0 y 0 m 6 d	4.05	Transexamic Acid	F	2007-12-27			2007-12-27	2008-01-02	2008-01-24	4.05	No	Pump	No	28	21	5114	5323						33670	33851							1126	1220									745.69	747.10
2	2008-01-03	2008-01-04	0 y 0 m 1 d	3.5	Transexamic Acid	M	2008-01-03			2008-01-03	2008-01-04	2008-01-14	3.5	No	Pump	No	11	8	5520	5732						33641	33778							0720	1311	3111	3642	5881						745.10	745.4	745.5
2	2008-01-10	2008-01-14	0 y 0 m 4 d	3.8	Transexamic Acid	M	2008-01-10			2008-01-10	2008-01-14	2008-01-22	3.8	No	Pump	No	12	8	5520	5732						33641	33778							0710	5881									745.10	745.5
2	2007-12-29	2008-01-16	0 y 0 m 18 d	2.9	Transexamic Acid	M	2007-12-29			2008-01-11	2008-01-16		2.9	No	Pump	No	74	70	5526	5732						33641	33780							0720	2000	3114	5881							745.10	745.4	745.5	746.85
2	2008-01-14	2008-01-17	0 y 0 m 3 d	3.1	Transexamic Acid	F	2008-01-14			2008-01-14	2008-01-17	2008-02-04	3.1	No	Pump	No	21	17	5115							33619								0300	0310	0320								746.7
2	2008-01-24	2008-02-06	0 y 0 m 13 d	3.8	Transexamic Acid	M	2008-01-24			2008-02-04	2008-02-06	2008-02-12	3.8	No	Pump	No	9	5	5849							33851								1220										747.10
2	2008-02-10	2008-02-25	0 y 0 m 15 d	4	Transexamic Acid	M	2008-02-10			2008-02-13	2008-02-25		4	No	Pump	No	41	13	5010	6650	6913					33945	35201							1840	3402	6921								425.4	428.0	900.0	900.1
2	2008-02-12	2008-02-18	0 y 0 m 6 d	3	Transexamic Acid	F	2008-02-12			2008-02-14	2008-02-18	2008-03-21	3	No	Pump	No	36	15	5281	5676	5732					33647	33853							1252	1330	1360	2000	4610						279.11	745.4	745.5	747.11
2	2008-01-28	2008-02-27	0 y 0 m 30 d	2.2	Transexamic Acid	F	2008-01-28			2008-02-23	2008-02-27		2.2	No	Pump	No	31	1	5642	5732	6001					33647	33820							1310	2000	2100								745.4	745.5	747.0
2	2008-03-03	2008-03-05	0 y 0 m 2 d	3.3	Transexamic Acid	M	2008-03-03			2008-03-03	2008-03-05		3.3	No	Pump	No	22	13	5110	6541	6582					33619								0300	1410	1510								746.7
group	DOB	DOS	age_at_surgery	WGT_VAL	ANTIFIBRINOLYTICS	Gender	BirthDate	DeathDate	DeathLocation	Admitdate	Surgerydate	Dischargedate	Weight	Prematurity	PumpNonPump	ECMO	Hosp_LOS	ICU_LOS	ProcFyler1	ProcFyler2	ProcFyler3	ProcFyler4	ProcFyler5	ProcFyler6	ProcFyler7	CPT1	CPT2	CPT3	CPT4	CPT5	CPT6	CPT7	CPT8	DiagFyler1	DiagFyler2	DiagFyler3	DiagFyler4	DiagFyler5	DiagFyler6	DiagFyler7	DiagFyler8	DiagFyler9	DiagFyler10	ICD9_1	ICD9_2	ICD9_3	ICD9_4	ICD9_5	ICD9_6
3	2005-06-07	2005-06-08	1	3.5	Aprotinin	F				2005-06-08	2005-06-08	2005-06-27	3.5	No	Pump	No	19	7	5361							33730								0902	0910									747.41
3	2006-10-16	2006-10-17	1	2.7	Aprotinin	M				2006-10-16	2006-10-17	2006-10-29	2.7	No	Pump	No	13	11	5361							33730	33820							0902	0910									747.41
3	2006-11-19	2006-11-20	1	2.79	Aprotinin	M				2006-11-19	2006-11-20	2007-02-01	2.79	No	Non-Pump	No	74	56	3761	6781						32120								0190	0191	0210	0902	0910	1001	5361	7021	7059		427.9	745.3	746.01	747.41	759.0
3	2007-07-24	2007-07-25	1	3.7	Aprotinin	M				2007-07-24	2007-07-25	2007-08-04	3.7	No	Pump	No	11	7	5362							33730								0902	0940									747.41
3	2007-10-30	2007-10-31	1	3.7	Aprotinin	M				2007-10-30	2007-10-31	2007-12-17	3.7	No	Pump	No	48	35	5362							33730								0902	0940									747.41
3	2005-04-19	2005-04-20	1	3.3	Aprotinin	M				2005-04-19	2005-04-20	2005-05-03	3.3	No	Pump	No	14	8	5520	5732						33641	33778							0710	2000									745.10	745.5
3	2004-09-02	2004-09-03	1	3.8	Aprotinin	F				2004-09-02	2004-09-03	2004-09-16	3.8	No	Pump	No	14	14	5520	5672	5732					33641	33780							0720	1360	2000								745.10	745.4	745.5
3	2007-10-23	2007-10-24	1	3.77	Aprotinin	M				2007-10-23	2007-10-24	2007-11-08	3.77	No	Pump	No	17	18	5529	5732						33641	33770	33851						0720	1220	1310	2020							745.10	745.4	745.5	746.85	747.10
3	2004-02-18	2004-02-20	2	3.5	Aprotinin	F				2004-02-19	2004-02-20	2004-03-02	3.5	No	Pump	No	12	9	5362	5733	6001					33730								0940										747.41
3	2005-06-07	2005-06-09	2	2.1	Aprotinin	F		2005-08-31	At CHB	2005-06-07	2005-06-09	2005-08-18	2.1	No	Pump	No	72	39	5361	5931	6001	6903				33730	33750							0110	0191	0600	0910	1001	1126					745.11	745.69	746.01	746.87	747.41	759.0
3	2007-10-16	2007-10-18	2	2.5	Aprotinin	F				2007-10-17	2007-10-18	2007-11-02	2.5	No	Pump	No	17	15	5362	6001						33730	33820							0902	0940	2100								747.0	747.41
3	2006-01-23	2006-01-25	2	3.1	Aprotinin	M				2006-01-24	2006-01-25	2006-02-13	3.1	No	Pump	No	20	18	5448							33697	33820							1080										745.2	746.01	747.0
3	2005-04-19	2005-04-21	2	3.35	Aprotinin	F				2005-04-19	2005-04-21	2005-05-19	3.35	No	Pump	No	30	22	5642	5846						33647	33840							1200	1300									745.4	745.5	747.10
3	2005-06-08	2005-06-10	2	3.85	Aprotinin	M				2005-06-08	2005-06-10	2005-07-17	3.85	No	Pump	No	39	9	5281	5642						33681	33853							1252	1360									745.4	745.5	747.11
3	2003-12-22	2003-12-24	2	2.64	Aprotinin	F				2003-12-22	2003-12-24	2004-01-06	2.64	No	Pump	No	15	9	5115							33619								0300										746.7
3	2005-02-23	2005-02-25	2	3.35	Aprotinin	M				2005-02-23	2005-02-25	2005-03-09	3.35	No	Pump	No	14	9	5570	5921						33619								0220										745.3	746.81	747.10
3	2005-03-01	2005-03-03	2	3.29	Aprotinin	F				2005-03-01	2005-03-03	2005-04-01	3.29	No	Pump	No	31	16	5115							33619								0300	0320									746.7
3	2005-04-27	2005-04-29	2	2.8	Aprotinin	F				2005-04-27	2005-04-29	2005-05-19	2.8	No	Pump	No	22	15	5110	5921						33619								0300										746.7
3	2006-10-04	2006-10-06	2	2.1	Aprotinin	M		2006-12-03	At CHB	2006-10-04	2006-10-06	2006-12-03	2.1	Yes	Pump	No	60	61	5110	6055	6602					33619								0300	1410	1510	4073	4154						746.7
3	2006-10-17	2006-10-19	2	3.1	Aprotinin	M				2006-10-17	2006-10-19	2006-10-31	3.1	No	Pump	No	14	9	5115							33619								0300	0310	0320								746.7
3	2006-10-18	2006-10-20	2	1.8	Aprotinin	M				2006-10-18	2006-10-20	2006-11-22	1.8	Yes	Pump	No	35	25	5115							33619								0300	4073	4075								746.7	765.1
3	2004-02-28	2004-03-01	2	3.18	Aprotinin	F				2004-02-29	2004-03-01	2004-03-10	3.18	No	Pump	No	10	7	5520							33641	33778							0710	2000									745.10	745.5
3	2004-09-30	2004-10-02	2	3.2	Aprotinin	M				2004-09-30	2004-10-02	2004-10-08	3.2	No	Pump	No	8	6	5520	5732						33641	33778							0710	2000									745.10	745.5
3	2004-12-22	2004-12-24	2	3.42	Aprotinin	M				2004-12-22	2004-12-24	2005-01-07	3.42	No	Pump	No	16	9	5298	5520	5732					33641	33778	33851						0710	2000									745.10	745.5	747.10
3	2005-02-28	2005-03-02	2	4.4	Aprotinin	M				2005-02-28	2005-03-02	2005-03-09	4.4	No	Pump	No	9	5	5520	5732						33641	33778							0710	2000									745.10	745.5
3	2005-06-29	2005-07-01	2	3.1	Aprotinin	M				2005-06-29	2005-07-01	2005-07-09	3.1	No	Pump	No	10	6	5520	5732						33641	33778							0710	2000	3110								745.10	745.5
3	2006-05-23	2006-05-25	2	4	Aprotinin	M				2006-05-23	2006-05-25	2006-06-02	4	No	Pump	No	10	7	5520	5732						33641	33778							0710	2000	3110	5881							745.10	745.5
3	2006-10-29	2006-10-31	2	3.2	Aprotinin	M				2006-10-29	2006-10-31	2006-11-07	3.2	No	Pump	No	9	6	5520	5732						33641	33778							0710	2000	3110								745.10	745.5
3	2005-06-28	2005-06-30	2	3.98	Aprotinin	M				2005-06-28	2005-06-30	2005-07-14	3.98	No	Pump	No	16	14	5520	5642	5732					33641	33780							0720	1360	2000	3110							745.10	745.4	745.5
3	2006-03-27	2006-03-29	2	3.65	Aprotinin	M		2006-04-24	At CHB	2006-03-27	2006-03-29	2006-04-24	3.65	No	Pump	No	28	29	5520	5642	5753	6001	6370	6582		33641	33780							0721	1340									745.10	745.4	745.5	746.81
3	2006-06-19	2006-06-21	2	3.55	Aprotinin	F				2006-06-19	2006-06-21	2006-06-29	3.55	No	Pump	No	10	6	5526	5732						33641	33780							0720	1310	2000	3110	5881						745.10	745.4	745.5
3	2006-10-02	2006-10-05	3	3.6	Aprotinin	M				2006-10-03	2006-10-05	2006-10-27	3.6	No	Pump	No	24	20	5753	6421						33697	33917							1080										745.2	746.01	747.3
3	2004-01-20	2004-01-23	3	3.16	Aprotinin	M				2004-01-20	2004-01-23	2004-02-01	3.16	No	Pump	No	12	10	5520	5733						33641								0710	2020									745.10	745.5
3	2004-04-30	2004-05-03	3	3.18	Aprotinin	F				2004-04-30	2004-05-03	2004-05-11	3.18	No	Pump	No	11	9	5113	5752	5840					33641	33851							1231	2000									745.5	747.10
3	2006-10-30	2006-11-02	3	3.9	Aprotinin	M				2006-10-30	2006-11-02	2006-11-13	3.9	No	Pump	No	14	10	5844	5846	6490					33732	33851							1220	3031									746.82	747.10
3	2006-06-05	2006-06-08	3	3.4	Aprotinin	F				2006-06-05	2006-06-08	2006-07-03	3.4	No	Pump	No	28	13	5281	5676						33681	33852							1252	1330	1401	2020							745.4	745.5	747.11
3	2004-06-01	2004-06-04	3	3.16	Aprotinin	M				2004-06-01	2004-06-04	2004-06-18	3.16	No	Pump	No	17	11	5115	6055	6602					33619								0300										746.7
3	2004-11-01	2004-11-04	3	3.6	Aprotinin	F				2004-11-01	2004-11-04	2004-11-11	3.6	No	Pump	No	10	7	5115							33619								0300										746.7
3	2005-02-07	2005-02-10	3	3.1	Aprotinin	F		2005-03-04	Not at CHB	2005-02-07	2005-02-10	2005-02-20	3.1	No	Pump	No	13	14	5110							33619								0300	0310	0320								746.7
3	2005-03-19	2005-03-22	3	2.8	Aprotinin	F				2005-03-21	2005-03-22	2005-04-01	2.8	No	Pump	No	11	6	5115							33619								0300										746.7
3	2005-06-20	2005-06-23	3	2.67	Aprotinin	F				2005-06-20	2005-06-23	2005-07-16	2.67	No	Pump	No	26	13	5110							33619								1126	1220	1411								745.69	746.3	747.10
3	2005-07-18	2005-07-21	3	3.29	Aprotinin	F				2005-07-18	2005-07-21	2005-08-16	3.29	No	Pump	Yes	29	23	5110							33619								0300	0310	1410								746.7
3	2005-08-29	2005-09-01	3	3.54	Aprotinin	M				2005-08-29	2005-09-01	2005-10-10	3.54	No	Pump	No	42	33	5110	6055						33619								0300	1411	1511	1891							746.7
3	2006-08-01	2006-08-04	3	3.2	Aprotinin	F				2006-08-01	2006-08-04	2006-08-16	3.2	No	Pump	No	14	12	5115							33619								0300	0310	0320								746.7
3	2006-09-24	2006-09-27	3	3.37	Aprotinin	F				2006-09-25	2006-09-27	2006-10-08	3.37	No	Pump	No	12	10	5115							33619								0300	0310	0320								746.7
3	2007-02-12	2007-02-15	3	3.15	Aprotinin	F		2007-03-30	Not at CHB	2007-02-12	2007-02-15	2007-02-26	3.15	No	Pump	No	14	10	5110							33619								0210	1126	1220								745.3	745.69	747.10
3	2007-09-18	2007-09-21	3	3.8	Aprotinin	F				2007-09-18	2007-09-21	2007-11-10	3.8	No	Pump	No	53	19	5115							33619								0300	0320	1510								746.7
3	2004-03-28	2004-03-31	3	3	Aprotinin	F				2004-03-29	2004-03-31	2004-04-14	3	No	Pump	No	17	10	5520	5732						33641	33778							0710	2000									745.10	745.5
3	2004-05-30	2004-06-02	3	3.2	Aprotinin	M				2004-05-31	2004-06-02	2004-06-08	3.2	No	Pump	No	8	6	5520	5732						33641	33778							0710										745.10	745.5	746.85
3	2004-10-05	2004-10-08	3	3.4	Aprotinin	F				2004-10-06	2004-10-08	2004-10-17	3.4	No	Pump	No	11	8	5520	5732						33641	33778							0710	2000									745.10	745.5
3	2005-08-21	2005-08-24	3	3.9	Aprotinin	M				2005-08-21	2005-08-24	2005-09-01	3.9	No	Pump	No	11	9	5520	5522	5732					33641	33778							0710	2000	3110								745.10	745.5
3	2005-09-20	2005-09-23	3	3.87	Aprotinin	F				2005-09-20	2005-09-23	2005-09-30	3.87	No	Pump	No	10	7	5520	5732						33641	33778							0710	2000									745.10	745.5
3	2006-11-12	2006-11-15	3	3.6	Aprotinin	M				2006-11-12	2006-11-15	2006-12-01	3.6	No	Pump	No	19	10	5520	5732						33641	33778							0710	3110	5881								745.10	745.5
3	2007-01-08	2007-01-11	3	3.2	Aprotinin	M				2007-01-08	2007-01-11	2007-01-27	3.2	No	Pump	No	19	9	5520	5732						33641	33778							0710	3112	6000								745.10	745.5	746.85
3	2007-02-18	2007-02-21	3	3.7	Aprotinin	F				2007-02-18	2007-02-21	2007-03-06	3.7	No	Pump	No	16	7	5520	5732						33641	33778							0710	2000	3110								745.10	745.5
3	2007-05-11	2007-05-14	3	3.6	Aprotinin	F				2007-05-11	2007-05-14	2007-05-20	3.6	No	Pump	No	9	7	5520	5732						33641	33778							0710	3111	5881								745.10	745.5	746.85
3	2003-10-21	2003-10-24	3	3.9	Aprotinin	M				2003-10-22	2003-10-24	2003-11-02	3.9	No	Pump	No	11	9	5520	5642	5730					33641	33780							0720	1300	2000								745.4	745.5
3	2003-12-30	2004-01-02	3	3.75	Aprotinin	M				2003-12-30	2004-01-02	2004-01-09	3.75	No	Pump	No	10	7	5520	5641	5732					33641	33780							0720	1301	2000								745.10	745.4	745.5
3	2004-06-20	2004-06-23	3	3.3	Aprotinin	M				2004-06-20	2004-06-23	2004-06-29	3.3	No	Pump	No	9	7	5520	5641						33641	33780							0720										745.10	745.4	745.5
3	2004-10-05	2004-10-08	3	3.2	Aprotinin	M				2004-10-05	2004-10-08	2004-10-20	3.2	No	Pump	No	15	11	5113	5520	5646	5732				33641	33780	33853						0610	1251	1360	2000							745.11	745.4	745.5	747.11
3	2005-01-18	2005-01-21	3	3.3	Aprotinin	F				2005-01-19	2005-01-21	2005-01-28	3.3	No	Pump	No	9	6	5520	5522	5642	5727				33641	33780							0720	2000									745.10	745.4	745.5
3	2005-01-29	2005-02-01	3	2.3	Aprotinin	M				2005-01-30	2005-02-01	2005-02-22	2.3	No	Pump	No	23	19	5520	5642	5732					33641	33780							0720	1360	2000								745.10	745.4	745.5
3	2005-06-14	2005-06-17	3	3.43	Aprotinin	F				2005-06-14	2005-06-17	2005-06-23	3.43	No	Pump	No	9	8	5520	5642	5732					33641	33780							0720	1310	2000	5881							745.10	745.4	745.5
3	2005-11-15	2005-11-18	3	4.05	Aprotinin	M				2005-11-16	2005-11-18	2005-12-06	4.05	No	Pump	No	20	14	5520	5642	5732					33641	33780							0720	1310	2000	3110							745.10	745.4	745.5
3	2006-07-31	2006-08-03	3	3.4	Aprotinin	F				2006-07-31	2006-08-03	2006-08-24	3.4	No	Pump	No	24	16	5298	5520	5652					33641	33780	33851						0720	1220	1360	3118							745.10	745.4	746.85	747.10
3	2007-11-05	2007-11-08	3	3.38	Aprotinin	M				2007-11-05	2007-11-08	2007-11-23	3.38	No	Pump	No	18	10	5529	5732						33641	33780	33840						0720	1310	2000	5881							745.10	745.4	745.5	747.10
3	2007-02-11	2007-02-14	3	2.2	Aprotinin	F				2007-02-11	2007-02-14	2007-03-09	2.2	No	Pump	No	26	15	5228	5281						33786	33853							0520	1252									745.0	747.11
3	2005-02-18	2005-02-22	4	2.7	Aprotinin	F		2006-01-03	At CHB	2005-02-19	2005-02-22	2005-04-19	2.7	No	Pump	No	59	28	5361	5931						33730	33750							0191	0210	0910	1001	1126						745.3	745.69	746.01	747.41	759.0
3	2006-02-22	2006-02-26	4	3	Aprotinin	F		2007-05-02	At CHB	2006-02-24	2006-02-26	2006-07-11	3	No	Pump	No	137	107	5362	5642						33681	33730							0940	1310									745.4	747.41
3	2006-11-10	2006-11-14	4	3.77	Aprotinin	M				2006-11-13	2006-11-14	2006-11-21	3.77	No	Pump	No	8	5	5361	6001						33730	33820							0910	2100									747.0	747.41
3	2004-02-09	2004-02-13	4	3	Aprotinin	F				2004-02-09	2004-02-13	2004-02-28	3	No	Pump	No	19	12	5642	5844						33690	33851							1200	1300									745.4	745.5	747.10
3	2004-03-04	2004-03-08	4	2.77	Aprotinin	M				2004-03-04	2004-03-08	2004-03-22	2.77	No	Pump	No	18	14	5671	5722	6002					33647	33851							1231	1320	2020								745.4	745.5	747.10
3	2006-04-08	2006-04-12	4	3.7	Aprotinin	F				2006-04-09	2006-04-12	2006-05-03	3.7	No	Pump	No	24	12	5281	5491	6001	6372	6377	6612		33416	33611	33853						0600	1252	1420	2100							745.11	746.81	747.11
3	2004-03-15	2004-03-19	4	3.2	Aprotinin	M		2004-05-01	Not at CHB	2004-03-19	2004-03-19	2004-04-10	3.2	No	Pump	No	22	23	5280	5570						33606	33647	33853						1252	1360	1424								745.4	745.5	746.81	747.11
3	2004-04-01	2004-04-05	4	3.66	Aprotinin	M				2004-04-02	2004-04-05	2004-05-12	3.66	No	Pump	No	40	29	5520	5522	5640					33780	33853							0601										745.11	745.4	747.11
3	2006-06-29	2006-07-03	4	3.5	Aprotinin	M				2006-06-29	2006-07-03	2006-07-22	3.5	No	Pump	No	23	15	5113	5281	5642	5732				33647	33852							1250	1360	2000	2731							745.4	745.5	747.11
3	2004-04-11	2004-04-15	4	3.4	Aprotinin	M				2004-04-14	2004-04-15	2004-05-28	3.4	No	Pump	No	44	38	5110							33619								0300	0320	1510								746.7
3	2004-07-15	2004-07-19	4	3.42	Aprotinin	F				2004-07-15	2004-07-19	2004-07-27	3.42	No	Pump	No	12	8	5115							33619								0300										746.7
3	2007-08-07	2007-08-11	4	3.1	Aprotinin	M				2007-08-07	2007-08-11	2007-10-03	3.1	No	Pump	No	57	45	5115	5642	5891	6481				33619	33675							0300	1220	1350	3030							745.4	746.7
3	2004-11-27	2004-12-01	4	3.32	Aprotinin	M				2004-11-28	2004-12-01	2004-12-13	3.32	No	Pump	No	15	16	5110							33619								0300										746.7
3	2004-12-27	2004-12-31	4	2.85	Aprotinin	M				2004-12-27	2004-12-31	2005-01-12	2.85	No	Pump	No	16	13	5115							33619								0300										746.7
3	2005-02-18	2005-02-22	4	2.8	Aprotinin	F				2005-02-20	2005-02-22	2005-03-15	2.8	No	Pump	No	23	22	5115							33619								0300										746.7
3	2005-05-27	2005-05-31	4	2.2	Aprotinin	F				2005-05-27	2005-05-31	2005-07-07	2.2	No	Pump	No	41	18	5110							33619								0220	0800	1220								745.12	745.3	747.10
3	2005-07-03	2005-07-07	4	2.8	Aprotinin	M		2005-08-09	At CHB	2005-07-03	2005-07-07	2005-08-09	2.8	No	Pump	Yes	38	38	5110							33619								0300										746.7
3	2005-08-01	2005-08-05	4	3.4	Aprotinin	F				2005-08-01	2005-08-05	2005-08-23	3.4	No	Pump	No	22	14	5110							33619								0300	0310	0320								746.7
3	2005-12-23	2005-12-27	4	2.8	Aprotinin	M				2005-12-23	2005-12-27	2006-01-26	2.8	No	Pump	No	34	19	5110							33619								0300	0320	1510								746.7
3	2006-02-23	2006-02-27	4	3.06	Aprotinin	M				2006-02-23	2006-02-27	2006-03-09	3.06	No	Pump	No	14	10	5115							33619								0300	1410	1510								746.7
3	2006-09-21	2006-09-25	4	3.8	Aprotinin	M				2006-09-21	2006-09-25	2006-10-17	3.8	No	Pump	No	26	12	5115							33619								0310	0600	1220								745.11	746.7	747.10
3	2007-10-04	2007-10-08	4	3.18	Aprotinin	M				2007-10-05	2007-10-08	2007-10-29	3.18	No	Pump	No	25	13	5110							33619								0100	0300	0600	1410	1510	1811	2704	2720	7452		745.11	746.7	759.3
3	2003-10-24	2003-10-28	4	3.2	Aprotinin	F				2003-10-27	2003-10-28	2003-11-07	3.2	No	Pump	No	11	6	5520	5646						33641	33778							0720										745.5
3	2004-09-03	2004-09-07	4	2.19	Aprotinin	M				2004-09-03	2004-09-07	2004-09-26	2.19	No	Pump	No	23	19	5520	5732	6002					33641	33778							0710	2000									745.10	745.5
3	2004-10-11	2004-10-15	4	3.5	Aprotinin	M				2004-10-13	2004-10-15	2004-10-21	3.5	No	Pump	No	8	6	5520	5732						33641	33778							0710	2000	3118								745.10	745.5	746.85
3	2005-04-28	2005-05-02	4	3.5	Aprotinin	M				2005-04-28	2005-05-02	2005-05-10	3.5	No	Pump	No	12	8	5520	5522						33641	33778							0700	1300	1601	2000							745.5	747.10
3	2005-06-23	2005-06-27	4	3.5	Aprotinin	M				2005-06-23	2005-06-27	2005-07-04	3.5	No	Pump	No	11	3	5520	5732						33641	33778							0710	2000	3115								745.10	745.5	746.85
3	2005-10-02	2005-10-06	4	3	Aprotinin	M				2005-10-02	2005-10-06	2005-10-22	3	No	Pump	No	20	13	5520	5732						33641	33778							0710	2000									745.10	745.5
3	2005-11-10	2005-11-14	4	2.87	Aprotinin	M				2005-11-10	2005-11-14	2005-11-21	2.87	No	Pump	No	10	8	5520	5732						33641	33778							0710	2000	3110								745.10	745.5
3	2005-12-03	2005-12-07	4	3.73	Aprotinin	F				2005-12-03	2005-12-07	2005-12-31	3.73	No	Pump	No	28	19	5520	5732	6612					33416	33641	33778						0711	2000									745.10	745.5	746.83
3	2006-06-22	2006-06-26	4	3.58	Aprotinin	F				2006-06-22	2006-06-26	2006-07-06	3.58	No	Pump	No	14	10	5520	5732						33641	33778							0710	2000	3116								745.10	745.5	746.85
3	2006-11-27	2006-12-01	4	2.56	Aprotinin	M				2006-11-28	2006-12-01	2006-12-11	2.56	No	Pump	No	13	9	5520	5732						33641	33778							0710	2000	3111	5881							745.10	745.5	746.85
3	2006-12-09	2006-12-13	4	3	Aprotinin	F				2006-12-09	2006-12-13	2006-12-21	3	No	Pump	No	12	9	5520	5732						33641	33778							0710	2000	3110	5881							745.10	745.5
3	2006-12-09	2006-12-13	4	3.5	Aprotinin	F				2006-12-10	2006-12-13	2006-12-19	3.5	No	Pump	No	9	6	5520	5732						33641	33778							0710	2000	3110								745.10	745.5
3	2006-12-29	2007-01-02	4	2.65	Aprotinin	M				2006-12-29	2007-01-02	2007-01-22	2.65	No	Pump	No	24	11	5520	5733						33641	33778							0710	2000	3110								745.10	745.5
3	2007-04-07	2007-04-11	4	3.7	Aprotinin	M				2007-04-07	2007-04-11	2007-04-20	3.7	No	Pump	No	14	10	5520	5732						33641	33778							0710	2000	3110	5881							745.1	745.10	745.5
3	2004-01-17	2004-01-21	4	3.4	Aprotinin	F				2004-01-18	2004-01-21	2004-01-30	3.4	No	Pump	No	12	9	5520	5522	5646	5727				33641	33780							0720										745.10	745.4	745.5
3	2005-05-22	2005-05-26	4	4.5	Aprotinin	M				2005-05-22	2005-05-26	2005-06-13	4.5	No	Pump	No	22	15	5298	5520	5522	5642	5732			33641	33780	33851						0720	1200	1601								745.10	745.4	745.5	747.10
3	2005-07-09	2005-07-13	4	3.3	Aprotinin	M				2005-07-12	2005-07-13	2005-07-30	3.3	No	Pump	No	17	16	5480	5520	5840					33641	33780	33851						0610	1200	1360	2000							745.11	745.4	745.5	747.10
3	2005-12-07	2005-12-12	5	3.2	Aprotinin	F				2005-12-10	2005-12-12	2005-12-22	3.2	No	Pump	No	12	9	5642	5844						33681	33851							1230	1310									745.4	747.10
3	2006-10-05	2006-10-10	5	3.99	Aprotinin	M				2006-10-05	2006-10-10	2006-10-24	3.99	No	Pump	No	19	14	5676	5840						33681	33851							1220	1320									745.4	747.10
3	2007-06-29	2007-07-04	5	3.5	Aprotinin	F				2007-07-02	2007-07-04	2007-07-10	3.5	No	Pump	No	8	7	5362							33730								0940										747.41
3	2004-10-09	2004-10-14	5	2.94	Aprotinin	F				2004-10-11	2004-10-14	2004-11-08	2.94	No	Pump	No	28	10	5846							33840								1220										747.10
3	2006-07-05	2006-07-10	5	4.23	Aprotinin	M				2006-07-05	2006-07-10	2006-07-15	4.23	No	Pump	No	10	9	5113	5647	5651	5722				33647	33851							1220	1330	2020								745.4	745.5	747.10
3	2005-12-23	2005-12-28	5	3.19	Aprotinin	F				2005-12-23	2005-12-28	2006-01-11	3.19	No	Pump	No	19	10	5281	5642	5732					33647	33853							1252	1360	2001								745.4	745.5	747.11
3	2007-12-19	2007-12-24	5	2.56	Aprotinin	M				2007-12-19	2007-12-24		2.56	No	Pump	No	55	30	5114	5322	5841					33665	33851	33853						1121	1126	1220	4044							745.4	745.69	747.0	747.10	759.89
3	2003-11-12	2003-11-17	5	3.35	Aprotinin	F		2003-12-01	At CHB	2003-11-12	2003-11-17	2003-12-01	3.35	No	Pump	No	19	20	5115							33619								0800	1380									745.12	745.3	747.11
3	2004-01-22	2004-01-27	5	2.56	Aprotinin	M				2004-01-22	2004-01-27	2004-04-10	2.56	No	Pump	No	79	48	5110	6055						33619								0300	1411	1515								746.3	746.7
3	2004-02-05	2004-02-10	5	2.28	Aprotinin	M				2004-02-08	2004-02-10	2004-02-22	2.28	No	Pump	No	14	12	5115							33619								0300										746.7
3	2004-03-11	2004-03-16	5	3.7	Aprotinin	M				2004-03-14	2004-03-16	2004-03-24	3.7	No	Pump	No	10	11	5110							33619								0300										746.7
3	2004-05-05	2004-05-10	5	3.38	Aprotinin	M				2004-05-05	2004-05-10	2004-05-19	3.38	No	Pump	No	14	11	5115							33619								0601	1221									745.11	745.12	745.3	747.10
3	2004-07-01	2004-07-06	5	3.88	Aprotinin	M				2004-07-01	2004-07-06	2004-07-16	3.88	No	Pump	No	15	17	5115							33619								0300										746.7
3	2005-02-06	2005-02-11	5	3.5	Aprotinin	F				2005-02-06	2005-02-11	2005-03-07	3.5	No	Pump	No	29	13	5110							33619								0220	1220	1380	3100							745.3	746.81	746.85	747.10
3	2005-06-30	2005-07-05	5	3	Aprotinin	M				2005-07-01	2005-07-05	2005-08-29	3	No	Pump	No	59	24	5115							33619								0300	1411	1511								746.7
3	2006-11-05	2006-11-10	5	2.04	Aprotinin	M		2006-11-14	At CHB	2006-11-05	2006-11-10	2006-11-14	2.04	Yes	Pump	No	8	10	5115							33619								0300	1411	1510	4073	4075						746.7	765.16	765.27
3	2006-11-15	2006-11-20	5	3.2	Aprotinin	F		2006-11-21	At CHB	2006-11-15	2006-11-20	2006-11-21	3.2	No	Pump	Yes	6	7	5115	6912						33619								0300	0320	1510	2003	3102						746.7	746.85
3	2007-02-23	2007-02-28	5	2.37	Aprotinin	F				2007-02-23	2007-02-28	2007-04-02	2.37	No	Pump	No	38	16	5115							33619								0300	0310	0320								746.7	759.89
3	2007-03-28	2007-04-02	5	3.4	Aprotinin	F				2007-03-28	2007-04-02	2007-04-16	3.4	No	Pump	No	19	13	5115	6522	6602					33619								0300	1411	1511								746.7
3	2003-12-17	2003-12-22	5	2.9	Aprotinin	M				2003-12-17	2003-12-22	2003-12-30	2.9	No	Pump	No	13	8	5520	5732						33641	33778							0710	2000									745.10	745.5
3	2003-12-24	2003-12-29	5	3.5	Aprotinin	M				2003-12-24	2003-12-29	2004-01-03	3.5	No	Pump	No	10	8	5520	5522	5732					33641	33778							0710										745.10	745.5
3	2005-07-27	2005-08-01	5	3.3	Aprotinin	F				2005-07-27	2005-08-01	2005-08-08	3.3	No	Pump	No	12	7	5520	5522	5732	6001				33641	33778							0710	2000									745.10	745.5
3	2006-10-13	2006-10-18	5	3.5	Aprotinin	F				2006-10-13	2006-10-18	2006-10-28	3.5	No	Pump	No	15	9	5520	5732						33641	33778							0710	2000	3110	5881							745.10	745.5
3	2006-11-01	2006-11-06	5	3.26	Aprotinin	M				2006-11-01	2006-11-06	2006-11-27	3.26	No	Pump	No	26	18	5520	5733						33641	33778							0710	2000	3110								745.10	745.5
3	2006-11-08	2006-11-13	5	2.9	Aprotinin	F				2006-11-08	2006-11-13	2006-11-29	2.9	No	Pump	No	21	13	5520	5732						33641	33778							0710	2000	3112	3118							745.10	745.5	746.85
3	2006-11-15	2006-11-20	5	3.94	Aprotinin	M				2006-11-15	2006-11-20	2006-12-01	3.94	No	Pump	No	16	14	5520	5726	6001					33641	33778							0710	2000	2100	3111							745.10	745.5
3	2007-01-25	2007-01-30	5	30.5	Aprotinin	M				2007-01-26	2007-01-30	2007-02-08	30.5	No	Pump	No	14	10	5520	5732						33641	33778							0710	2000									745.10	745.5
3	2004-12-22	2004-12-27	5	4.7	Aprotinin	M				2004-12-23	2004-12-27	2005-01-06	4.7	No	Pump	No	14	8	5520	5671	5732	5840				33641	33780	33840						0720	1200	2000								745.10	745.4	745.5	747.10
3	2006-09-07	2006-09-12	5	3.28	Aprotinin	M				2006-09-07	2006-09-12	2006-09-27	3.28	No	Pump	No	20	15	5520	5642	5733					33641	33780							0720	2000									745.10	745.4	745.5
3	2007-08-15	2007-08-20	5	2.45	Aprotinin	M				2007-08-15	2007-08-20	2007-09-12	2.45	No	Pump	No	28	20	5520	5642	5732	6611				33415	33641	33780						0721	1310	1472	2000	3111						745.10	745.4	745.5	746.83	746.85
3	2006-08-31	2006-09-05	5	2.2	Aprotinin	F		2007-02-09	Not at CHB	2006-09-01	2006-09-05	2006-09-19	2.2	No	Pump	No	18	13	5228	5281						33786	33851							0500	1252									745.0	747.11
3	2005-12-25	2005-12-30	5	2.6	Aprotinin	M				2005-12-29	2005-12-30	2006-01-09	2.6	No	Pump	No	11	9	5298	5642	5732	5841	6601			33400	33647	33851						1200	1230	1310	1411	2000						745.4	745.5	746.3	747.10
3	2006-08-28	2006-09-02	5	3.36	Aprotinin	M		2006-09-17	At CHB	2006-08-28	2006-09-02	2006-09-17	3.36	No	Pump	No	20	21	5298	5642	6281					33463	33681	33851						1221	1241	1320	1350	1730	5650					424.2	745.4	747.10	E878.8	V45.89
3	2004-12-17	2004-12-23	6	3.17	Aprotinin	M				2004-12-18	2004-12-23	2004-12-29	3.17	No	Pump	No	11	9	5402							33694								1080										745.2
3	2005-02-08	2005-02-14	6	3.29	Aprotinin	F				2005-02-09	2005-02-14	2005-02-28	3.29	No	Pump	No	19	11	5402							33694								1050	1374									745.2
3	2007-01-03	2007-01-09	6	3.25	Aprotinin	F				2007-01-07	2007-01-09	2007-01-19	3.25	No	Pump	No	12	8	5402	5753	6369					33641	33694							1080	2000									745.2	745.5
3	2007-10-09	2007-10-15	6	2.95	Aprotinin	F				2007-10-11	2007-10-15	2007-10-23	2.95	No	Pump	No	12	7	5402	6001	6421					33694	33820	33917						1080	1619	2100								745.2	747.0	747.3
3	2003-10-28	2003-11-03	6	2.81	Aprotinin	F				2003-11-02	2003-11-03	2003-11-08	2.81	No	Pump	No	6	4	5361							33730								0910										747.41
3	2004-02-12	2004-02-18	6	2.8	Aprotinin	M		2004-03-10	At CHB	2004-02-12	2004-02-18	2004-03-10	2.8	No	Pump	No	27	28	5110							33506	33619	33730						0210	0600	1126								745.3	746.85	747.42	759.0
3	2007-01-05	2007-01-11	6	2.6	Aprotinin	M				2007-01-06	2007-01-11	2007-02-10	2.6	No	Pump	No	35	12	5361	6001						33730	33820							0910	2100									747.0	747.41
3	2004-12-29	2005-01-04	6	3.9	Aprotinin	F				2004-12-29	2005-01-04	2005-02-14	3.9	No	Pump	No	47	25	5010							33945								1010	2231	3099								746.01	746.85
3	2004-03-12	2004-03-18	6	2.5	Aprotinin	M				2004-03-15	2004-03-18	2004-04-20	2.5	No	Pump	No	36	20	5642							33647	33851							1220	1350									745.4	745.5	747.10
3	2005-03-15	2005-03-21	6	2.2	Aprotinin	F				2005-03-15	2005-03-21	2005-04-06	2.2	No	Pump	No	22	16	5642	5648	5732	5841				33647	33840							1220	1350	2000								745.4	745.5	747.10
3	2006-05-31	2006-06-06	6	2.67	Aprotinin	F				2006-06-03	2006-06-06	2006-06-17	2.67	No	Pump	No	14	15	5298	5642	5732	5840				33647	33851							1220	1310	2020	2731							745.4	745.5	747.10
3	2007-07-28	2007-08-03	6	2.75	Aprotinin	M				2007-07-28	2007-08-03	2007-08-15	2.75	No	Pump	No	19	14	5642	5722	5841					33647	33851							1210	1303	1310	2020	4040						745.4	745.5	747.10	V33.0
3	2005-08-05	2005-08-11	6	3.4	Aprotinin	M				2005-08-08	2005-08-11	2005-08-16	3.4	No	Pump	No	8	5	5113	5732						33641	33851							1220	2001									745.5	747.10
3	2007-11-28	2007-12-04	6	4.1	Aprotinin	M				2007-11-28	2007-12-04	2007-12-12	4.1	No	Pump	No	14	10								33641	33780																	745.10	745.4	745.5
3	2005-03-19	2005-03-25	6	2.8	Aprotinin	F		2005-05-07	At CHB	2005-03-19	2005-03-25	2005-05-07	2.8	No	Pump	Yes	49	50	5113	5322	5840	6217	6912			33670	33851	35211						0191	1126	1220	2829							745.69	747.10	747.49	759.0
3	2006-12-20	2006-12-26	6	2.9	Aprotinin	F				2006-12-20	2006-12-26	2007-01-10	2.9	No	Pump	No	21	16	5752	5800	5840					33641	33690	33851						1220	1300	1515	2000	2826						745.4	745.5	746.5	747.10	747.49
3	2006-12-29	2007-01-04	6	2.7	Aprotinin	M				2006-12-31	2007-01-04	2007-03-06	2.7	No	Pump	No	65	49	5281	5642	5732					33647	33853							1252	1360	2000	4044							745.4	745.5	747.11	759.89
3	2007-02-23	2007-03-01	6	2.8	Aprotinin	M		2007-04-27	At CHB	2007-02-23	2007-03-01	2007-04-27	2.8	No	Pump	Yes	63	64	5281	5282	5733					33647	33853							1252	1360	2000								745.4	745.5	747.11
3	2005-12-08	2005-12-14	6	3.14	Aprotinin	M				2005-12-10	2005-12-14	2005-12-27	3.14	No	Pump	No	17	11	5281	5642	5732					33647	33852							1252	1360	2000	2731							745.4	745.5	747.11
3	2003-11-13	2003-11-19	6	1.7	Aprotinin	F		2003-12-08	At CHB	2003-11-16	2003-11-19	2003-12-08	1.7	No	Pump	No	22	23	5110	5891	6625					33619								0300										746.7
3	2004-02-11	2004-02-17	6	3.8	Aprotinin	F				2004-02-13	2004-02-17	2004-02-28	3.8	No	Pump	No	15	11	5110							33619								0300										746.6
3	2004-10-22	2004-10-28	6	2.82	Aprotinin	M				2004-10-25	2004-10-28	2004-11-05	2.82	No	Pump	No	11	8	5111							33619								0300										746.7	996.31
3	2005-05-11	2005-05-17	6	3.8	Aprotinin	M				2005-05-11	2005-05-17	2005-06-04	3.8	No	Pump	No	24	12	5110	5921						33619								0300										745.3	746.87
3	2005-05-27	2005-06-02	6	1.4	Aprotinin	M		2006-10-17	At CHB	2005-05-27	2005-06-02	2005-08-02	1.4	Yes	Pump	No	67	21	5115							33619								0300	4073	4075								746.7	765.1
3	2006-01-06	2006-01-12	6	3	Aprotinin	F				2006-01-10	2006-01-12	2006-01-24	3	No	Pump	No	15	11	5115							33619								0300	0320	1510								746.7
3	2006-09-26	2006-10-02	6	4.5	Aprotinin	M				2006-09-26	2006-10-02	2006-10-10	4.5	No	Pump	No	14	11	5110							33619								0220	0700	1220								745.10	745.3	747.10
3	2007-08-18	2007-08-24	6	3.66	Aprotinin	M				2007-08-18	2007-08-24	2007-09-13	3.66	No	Pump	No	27	20	5115	6055	6602					33619								0300	1410	1510								746.7
3	2003-12-16	2003-12-22	6	3.44	Aprotinin	F				2003-12-18	2003-12-22	2003-12-29	3.44	No	Pump	No	12	7								33641	33778																	745.10	745.5
3	2004-02-18	2004-02-24	6	3.8	Aprotinin	M				2004-02-22	2004-02-24	2004-03-02	3.8	No	Pump	No	9	6	5520							33641	33778							0710										745.1	745.5
3	2005-01-19	2005-01-25	6	3.91	Aprotinin	M				2005-01-21	2005-01-25	2005-01-31	3.91	No	Pump	No	10	8	5520	5732						33641	33778							0710	2000									745.10	745.5
3	2006-06-22	2006-06-28	6	3.9	Aprotinin	M				2006-06-22	2006-06-28	2006-07-04	3.9	No	Pump	No	12	8	5520	5732						33641	33778							0710	2000	3110	5881							745.10	745.5	746.85
3	2007-05-08	2007-05-14	6	3	Aprotinin	F				2007-05-08	2007-05-14	2007-05-24	3	No	Pump	No	16	8	5520	5733						33641	33778							0720	1351	5881								745.10	745.4	745.5
3	2004-07-08	2004-07-14	6	2.76	Aprotinin	M				2004-07-13	2004-07-14	2004-07-19	2.76	No	Pump	No	6	7	5520	5672						33641	33780							0720	3118									745.10	745.4	745.5	746.85
3	2005-04-02	2005-04-08	6	2.99	Aprotinin	F				2005-04-02	2005-04-08	2005-04-17	2.99	No	Pump	No	15	9	5520	5522	5642	5727				33641	33780							0200	0710									745.10	745.4	745.5
3	2004-08-27	2004-09-02	6	2.55	Aprotinin	M				2004-08-31	2004-09-02	2004-09-24	2.55	No	Pump	No	24	18	5520	5672	5732					33641	33780							0700	1300	2000								745.10	745.4	745.5
3	2006-08-01	2006-08-07	6	3.19	Aprotinin	F				2006-08-01	2006-08-07	2006-08-17	3.19	No	Pump	No	16	10	5520	5526	5642					33780								0601	3111									745.11	745.4	746.85
3	2007-08-24	2007-08-30	6	3.1	Aprotinin	M				2007-08-25	2007-08-30	2007-09-14	3.1	No	Pump	No	20	15	5520	5642	5732					33641	33780							0720	1310	2000	2100	3110	3935	5881				745.10	745.4	745.5
3	2005-02-18	2005-02-24	6	3.26	Aprotinin	F				2005-02-18	2005-02-24	2005-03-05	3.26	No	Pump	No	15	10	5228							33786								0520										745.0
3	2005-06-02	2005-06-08	6	2.5	Aprotinin	F				2005-06-06	2005-06-08	2005-07-05	2.5	No	Pump	No	29	27	5208	5211						33400	33786							0500	1451									745.0	746.4
3	2007-05-17	2007-05-23	6	3.32	Aprotinin	M				2007-05-19	2007-05-23	2007-06-04	3.32	No	Pump	No	16	12	5110	6055	6602					33400	33619							0300	1404	1411	1511	1891						746.3	746.5	746.7
3	2004-07-15	2004-07-21	6	2.5	Aprotinin	M				2004-07-15	2004-07-21	2004-08-04	2.5	No	Pump	No	20	15	5753	6001	6281					33463	33478	33820						1001	1650	2000	2100							424.3	745.5	746.01	747.0
3	2005-12-12	2005-12-19	7	4.5	Aprotinin	M		2006-01-04	At CHB	2005-12-13	2005-12-19	2006-01-04	4.5	No	Pump	Yes	22	23	5928	6001	6053	6285	6406	6690		33600	33602	33736						1750	2100	3417								746.2	747.0	782.5	785.51
3	2005-05-18	2005-05-25	7	3.2	Aprotinin	M				2005-05-21	2005-05-25	2005-05-31	3.2	No	Pump	No	10	7	5642	5732	5841					33647	33840							1200	1360	2000								745.4	745.5	747.10
3	2005-11-18	2005-11-25	7	2.8	Aprotinin	M				2005-11-21	2005-11-25	2005-12-06	2.8	No	Pump	No	15	12	5642	5732	5844					33647	33851							1230	1310	2000								745.4	745.5	747.10
3	2006-12-14	2006-12-21	7	3.65	Aprotinin	M				2006-12-14	2006-12-21	2006-12-29	3.65	No	Pump	No	15	11	5113	5642	5722	5841				33647	33851							1220	1310	2020								745.4	745.5	747.10
3	2007-06-28	2007-07-05	7	4	Aprotinin	M				2007-06-28	2007-07-05	2007-08-30	4	No	Pump	No	63	47	5714	5846						33641	33840							0110	0192	1140	1220							745.9	746.87	747.10	747.49	759.0
3	2005-12-19	2005-12-26	7	2.33	Aprotinin	F				2005-12-21	2005-12-26	2006-01-17	2.33	No	Pump	No	27	23	5281	5642	5732					33647	33853							1252	1360	2000								279.11	745.4	745.5	747.11
3	2006-11-17	2006-11-24	7	3.5	Aprotinin	M				2006-11-22	2006-11-24	2006-12-27	3.5	No	Pump	No	35	10	5281	5642	5722					33647	33853							1200	1252	1360	2000							745.4	745.5	747.11
3	2004-01-09	2004-01-16	7	2.5	Aprotinin	F				2004-01-09	2004-01-16	2004-03-05	2.5	No	Pump	No	56	37	6281	6738						33463	33920							1080	1730									424.2	424.3	745.2
3	2004-09-18	2004-09-25	7	2.17	Aprotinin	M				2004-09-18	2004-09-25	2004-10-09	2.17	No	Pump	No	21	17	5115							33619								0300										746.7
3	2005-03-23	2005-03-30	7	3.2	Aprotinin	M		2005-07-25	Not at CHB	2005-03-28	2005-03-30	2005-04-16	3.2	No	Pump	No	19	19	5110	5921						33619								0310	0600	1220								745.11	746.5	747.10	747.49
3	2007-10-02	2007-10-09	7	3.36	Aprotinin	F				2007-10-02	2007-10-09	2007-10-22	3.36	No	Pump	No	20	12	5115							33619								0300	1114									745.61	746.7
3	2005-08-04	2005-08-11	7	3.5	Aprotinin	M				2005-08-07	2005-08-11	2005-08-21	3.5	No	Pump	No	14	10	5520	5733						33641	33778							2000										745.10	745.5
3	2006-01-10	2006-01-17	7	3.8	Aprotinin	M				2006-01-10	2006-01-17	2006-01-24	3.8	No	Pump	No	14	12	5520	5732						33641	33778							0710	2000									745.10	745.5
3	2007-09-12	2007-09-19	7	3.55	Aprotinin	M				2007-09-16	2007-09-19	2007-09-27	3.55	No	Pump	No	12	8	5520	5732	6639					33641	33778	35211						0710	2731	3110	5881							745.10	745.5	747.21
3	2006-05-08	2006-05-15	7	2.6	Aprotinin	M				2006-05-11	2006-05-15	2006-05-22	2.6	No	Pump	No	11	9	5520	5642	5732					33641	33780							0720	1310	1700	2000	3111	5881					745.10	745.4	745.5	746.85
3	2006-11-27	2006-12-04	7	3.3	Aprotinin	M				2006-12-01	2006-12-04	2006-12-14	3.3	No	Pump	No	13	8	5520	5652	5752					33780								0601	1360	2000	3115							745.11	745.4	745.5	746.85
3	2005-08-16	2005-08-23	7	3.25	Aprotinin	M				2005-08-21	2005-08-23	2005-09-06	3.25	No	Pump	No	16	9	5228							33786								0510	3104									745.0	746.85
3	2005-11-01	2005-11-08	7	1.47	Aprotinin	M		2005-11-11	At CHB	2005-11-05	2005-11-08	2005-11-11	1.47	No	Pump	Yes	6	7	5228	5733	6432					33641	33786							0531	1150	1350	2000	2100	2824					745.0	745.5	747.3
3	2006-09-26	2006-10-04	8	3.29	Aprotinin	M				2006-09-29	2006-10-04	2006-10-16	3.29	No	Pump	No	17	12	5408							33697								1080										745.2	746.01
3	2007-07-24	2007-08-01	8	3.5	Aprotinin	M				2007-07-27	2007-08-01	2007-08-07	3.5	No	Pump	No	11	10	5113	5642	5722	5851				33647	33851							1303	1310	2020								745.4	745.5	747.10
3	2006-03-15	2006-03-23	8	2.4	Aprotinin	M		2006-04-01	At CHB	2006-03-16	2006-03-23	2006-04-01	2.4	No	Pump	Yes	16	17	5113	5744	5752	5841	6001	6610		33641	33851							1200	1811	2030	2031	2704						745.5	747.10	747.42
3	2006-11-08	2006-11-16	8	1.6	Aprotinin	F				2006-11-13	2006-11-16	2006-11-28	1.6	Yes	Pump	No	15	16	5208	5281						33786	33853							0500	1252	4073	4075							745.0	747.11	765.16
3	2005-02-28	2005-03-08	8	2.6	Aprotinin	F				2005-02-28	2005-03-08	2005-03-26	2.6	No	Pump	No	26	21	5110	5570	5921	6055				33425	33619							0300										746.7
3	2005-03-20	2005-03-28	8	2.8	Aprotinin	F		2005-03-31	At CHB	2005-03-20	2005-03-28	2005-03-31	2.8	No	Pump	Yes	11	12	5110	6912						33619	36822							0300	3930									746.7
3	2005-06-20	2005-06-28	8	1.4	Aprotinin	M		2005-08-05	Not at CHB	2005-06-25	2005-06-28	2005-07-17	1.4	No	Pump	No	21	19	5110							33619								0220	1252	2858								745.3	747.11
3	2007-05-01	2007-05-09	8	3.1	Aprotinin	F				2007-05-01	2007-05-09	2007-06-20	3.1	No	Pump	No	50	30	5115	5644	6055					33619								0300	0320	1510	1891							746.7
3	2003-12-23	2003-12-31	8	1.8	Aprotinin	F				2003-12-23	2003-12-31	2004-01-20	1.8	No	Pump	No	27	18	5520							33641	33778							0710										745.10	745.5
3	2007-02-22	2007-03-02	8	1.4	Aprotinin	M				2007-02-22	2007-03-02	2007-04-03	1.4	Yes	Pump	No	40	30	5520	5732						33641	33778							0710	2000	3110	4073	4075						745.10	745.5	765.1
3	2005-12-28	2006-01-05	8	2.9	Aprotinin	M				2006-01-01	2006-01-05	2006-01-12	2.9	No	Pump	No	11	9	5520	5642	5732					33641	33780							0720	1310	2000								745.10	745.4	745.5
3	2006-02-07	2006-02-15	8	3.9	Aprotinin	M				2006-02-10	2006-02-15	2006-02-24	3.9	No	Pump	No	13	10	5520	5642	5732	6612				33415	33641	33780						0721	1423	2000	3115							745.10	745.4	745.5	746.81	746.85
3	2007-09-25	2007-10-03	8	2.96	Aprotinin	F				2007-09-25	2007-10-03	2007-10-12	2.96	No	Pump	No	17	10	5520	5642	5732					33641	33780							0710	1310	2000	3112							745.10	745.4	745.5	746.85
3	2007-10-03	2007-10-11	8	3.8	Aprotinin	F				2007-10-06	2007-10-11	2007-10-22	3.8	No	Pump	No	16	9	5520	5642						33641	33780							0720	1303	1310	2000	3110						745.10	745.4	745.5
3	2005-05-23	2005-06-01	9	3.2	Aprotinin	M				2005-05-23	2005-06-01	2005-07-16	3.2	No	Pump	No	54	41	5447							33478								1000	1001	1080	2966	2967	2968					745.2	746.01	747.3
3	2007-07-24	2007-08-02	9	2.55	Aprotinin	M				2007-07-27	2007-08-02	2007-09-06	2.55	No	Pump	No	42	42	5408							33697								1080	4104									745.2
3	2005-03-29	2005-04-07	9	2.1	Aprotinin	F				2005-04-04	2005-04-07	2005-04-21	2.1	No	Pump	No	17	12	5600	5727	6001	6664				33506	33641	33814						0560	1300	2000	3100							745.5	746.85	747.2
3	2006-04-02	2006-04-11	9	3.4	Aprotinin	F				2006-04-05	2006-04-11	2006-04-18	3.4	No	Pump	No	13	10	5642	5650	5732	5846				33647	33851							1210	1310	1320	2000							745.4	745.5	747.10
3	2004-08-30	2004-09-08	9	3.26	Aprotinin	M				2004-08-31	2004-09-08	2004-09-27	3.26	No	Pump	No	27	18	5113	5320						33670	33851							1120	1200	2704								745.69	747.10
3	2006-06-20	2006-06-29	9	3.25	Aprotinin	M		2006-07-18	At CHB	2006-06-20	2006-06-29	2006-07-18	3.25	No	Pump	Yes	28	29	5482	5489	5846					33611	33851							0600	1220	1401	1402	1420						745.11	746.81	747.10
3	2005-04-02	2005-04-11	9	1.4	Aprotinin	F				2005-04-07	2005-04-11	2005-04-15	1.4	No	Pump	No	8	9	5281	5730						33641	33853							1251	2000									745.5	747.11
3	2006-09-19	2006-09-28	9	3.5	Aprotinin	M				2006-09-25	2006-09-28	2006-10-19	3.5	No	Pump	No	24	22	5113	5281	5526					33478	33641	33780						0601	0610	1251	2000	3111						745.10	745.4	745.5	746.83	746.85	747.11
3	2007-01-28	2007-02-06	9	2.9	Aprotinin	M				2007-02-01	2007-02-06	2007-02-25	2.9	No	Pump	No	24	22	5115	6601						33400	33619							0300	1450	1511	1891	5007						424.1	746.7
3	2005-12-12	2005-12-21	9	3.65	Aprotinin	M		2006-01-24	Not at CHB	2005-12-17	2005-12-21	2006-01-03	3.65	No	Pump	No	17	9	5520	5732						33641	33778							0710	2000	3102	3116	3125						745.10	745.5	746.85
3	2004-08-18	2004-08-27	9	3.06	Aprotinin	F				2004-08-23	2004-08-27	2004-09-07	3.06	No	Pump	No	15	12	5520	5641	5642	5732				33641	33780	33851						0700	1350	3115								745.10	745.4	745.5	747.10
3	2004-09-22	2004-10-01	9	4.4	Aprotinin	M				2004-09-29	2004-10-01	2004-10-07	4.4	No	Pump	No	8	6	5520	5672	5732					33641	33780							0600	1300	2000								745.11	745.4	745.5
3	2005-12-19	2005-12-29	10	2.1	Aprotinin	F				2005-12-24	2005-12-29	2006-01-14	2.1	No	Pump	No	21	15	5113	5642	5726	5841	6001			33681	33851							1200	1230	1310								745.4	747.10
3	2004-02-04	2004-02-14	10	3.43	Aprotinin	M				2004-02-13	2004-02-14	2004-02-22	3.43	No	Pump	No	9	5	5446							33694								1050										745.2
3	2004-12-07	2004-12-17	10	2.9	Aprotinin	M				2004-12-13	2004-12-17	2004-12-23	2.9	No	Pump	No	10	11	5281	5642	5732					33647	33853							1252	1300	2000								745.4	745.5	747.11
3	2004-06-22	2004-07-02	10	2.9	Aprotinin	M				2004-06-22	2004-07-02	2004-08-16	2.9	No	Pump	No	55	46	5110							33619								0300										746.7
3	2005-08-28	2005-09-07	10	2	Aprotinin	F				2005-08-28	2005-09-07	2005-09-15	2	No	Pump	No	18	16	5520	5732						33641	33778							0710	2000									745.10	745.5
3	2005-06-03	2005-06-13	10	3.1	Aprotinin	M				2005-06-03	2005-06-13	2005-08-10	3.1	No	Pump	No	68	25	5208	5281	5753					33641	33786	33853						0520	1252	2000	4610							279.11	745.0	745.5	747.11
3	2005-09-30	2005-10-11	11	2.14	Aprotinin	M		2005-10-14	At CHB	2005-09-30	2005-10-11	2005-10-14	2.14	Yes	Pump	No	14	7	5446	5447						33694								0110	1050	2967	2968	4073						745.2	746.87	747.3	756.79	765.1
3	2005-10-13	2005-10-24	11	3.35	Aprotinin	F				2005-10-13	2005-10-24	2005-10-29	3.35	No	Pump	No	16	8	5647	5732	6001	6877	6878			33200	33647	33820						0192	1320	2000	2100	7308						745.4	745.5	746.86	747.0	759.0
3	2005-07-21	2005-08-01	11	3.11	Aprotinin	M				2005-07-28	2005-08-01	2005-08-12	3.11	No	Pump	No	15	10	5110							33619								0110	0192	0250	1423	2829						745.3	746.81	746.87	747.49	759.0
3	2006-05-22	2006-06-02	11	3	Aprotinin	M				2006-05-28	2006-06-02	2006-06-21	3	No	Pump	No	24	17	5115	6522	6602					33619								0300	1411	1510	1514	1530	1811					746.7
3	2006-11-05	2006-11-16	11	1.5	Aprotinin	F		2006-11-18	At CHB	2006-11-06	2006-11-16	2006-11-18	1.5	Yes	Pump	Yes	13	13	5520	5732	6912					33641	33778	36822						0720	1311	3118	4073	4075						745.10	745.4	746.85	765.16	765.27
3	2006-02-26	2006-03-09	11	2.7	Aprotinin	F				2006-03-08	2006-03-09	2006-03-24	2.7	No	Pump	No	16	15	5526	5846						33641	33780	33851						0720	1220									745.10	745.4	745.5	747.10
3	2005-02-23	2005-03-07	12	3.2	Aprotinin	M				2005-02-23	2005-03-07	2005-04-11	3.2	No	Pump	No	47	29	5003	5110						33619								0300	2001	6437								746.7
3	2005-01-02	2005-01-14	12	3.43	Aprotinin	F				2005-01-13	2005-01-14	2005-01-21	3.43	No	Pump	No	8	5	5520	5732	5846					33641	33778	33840						0710	1220	2000								745.10	745.5	747.10
3	2005-04-17	2005-04-29	12	1.5	Aprotinin	F				2005-04-17	2005-04-29	2005-12-24	1.5	No	Pump	No	251	59	5588							33770								0602	1000									745.11	746.01
3	2006-08-17	2006-08-29	12	2.86	Aprotinin	F				2006-08-26	2006-08-29	2006-09-19	2.86	No	Pump	No	24	19	5228	5640	6442					33786	35211							0521	2031									745.0	747.42
3	2005-07-17	2005-07-30	13	3.9	Aprotinin	M				2005-07-17	2005-07-30	2005-08-29	3.9	No	Pump	No	43	21	5362							33730								0902	0940									747.41
3	2005-01-20	2005-02-02	13	3.82	Aprotinin	F				2005-01-30	2005-02-02	2005-02-08	3.82	No	Pump	No	9	7	5642	5732	5846					33647	33840							1200	1310	2000								745.4	745.5	747.10
3	2004-07-13	2004-07-26	13	4.5	Aprotinin	M				2004-07-22	2004-07-26	2004-08-04	4.5	No	Pump	No	13	11	5115							33619								0300										746.7
3	2007-09-28	2007-10-11	13	2	Aprotinin	F				2007-10-04	2007-10-11	2007-10-19	2	No	Pump	No	15	10	5520	5732						33641	33778							0710	3110	4075	5881							745.10	745.5	765.08
3	2005-01-06	2005-01-20	14	2.37	Aprotinin	F				2005-01-19	2005-01-20	2005-02-03	2.37	No	Pump	No	15	11	5446	6001						33694	33820							1050	2100									279.11	745.2	747.0
3	2005-04-01	2005-04-15	14	3.56	Aprotinin	M				2005-04-13	2005-04-15	2005-04-23	3.56	No	Pump	No	10	8	5642	5732	5846					33647	33840							1200	1310	2000								745.4	745.5	747.10
3	2004-05-13	2004-05-27	14	2.3	Aprotinin	F				2004-05-21	2004-05-27	2004-06-08	2.3	No	Pump	No	18	13	5110							33619								0300										746.7
3	2006-11-22	2006-12-07	15	2.7	Aprotinin	M				2006-11-27	2006-12-07	2007-01-02	2.7	No	Pump	No	36	32	5446	6384						33694								1050										745.2
3	2003-10-22	2003-11-06	15	2.3	Aprotinin	F				2003-10-30	2003-11-06	2003-12-04	2.3	No	Pump	No	35	18	5641	5730						33647								1300	2000									745.4	745.5
3	2004-06-09	2004-06-24	15	4.6	Aprotinin	M				2004-06-20	2004-06-24	2004-06-29	4.6	No	Pump	No	9	7	5280	5642						33647	33853							1251	1320									745.4	745.5	747.11
3	2007-07-06	2007-07-21	15	3.6	Aprotinin	M				2007-07-19	2007-07-21	2007-08-07	3.6	No	Pump	No	19	12	5520	5642	5752					33641	33675	33780						0720	1350	1821	2000							745.10	745.4	745.5
3	2005-04-06	2005-04-22	16	1.8	Aprotinin	F				2005-04-06	2005-04-22	2005-05-26	1.8	No	Pump	No	49	35	5408							33697								1080										745.2	746.01
3	2004-02-11	2004-02-27	16	1.4	Aprotinin	F				2004-02-25	2004-02-27	2004-03-09	1.4	Yes	Pump	No	13	14	5520	5732						33641	33778							0710	2000	3116	4074							651.91	745.10	745.5	746.85	765.1	V21.33
3	2007-01-06	2007-01-23	17	1.3	Aprotinin	F				2007-01-16	2007-01-23	2007-02-16	1.3	Yes	Pump	No	31	23	5402							33694								1080	4074									745.2	765.15
3	2005-01-14	2005-01-31	17	2.6	Aprotinin	F				2005-01-14	2005-01-31	2005-03-05	2.6	No	Pump	No	50	43	6085							33542								2340										414.10
3	2005-12-26	2006-01-12	17	2.3	Aprotinin	M		2006-06-19	At CHB	2005-12-26	2006-01-12	2006-06-19	2.3	No	Pump	No	175	18	5642	5753						33647	33820							1310	2000	4201	6817							553.3	745.4	745.5	747.0
3	2004-09-12	2004-09-29	17	1.9	Aprotinin	M				2004-09-27	2004-09-29	2004-10-06	1.9	No	Pump	No	9	10	5520	5642	5732	6001				33641	33780							0720	1310	2000								745.10	745.4	745.5
3	2005-04-09	2005-04-27	18	2	Aprotinin	M		2005-05-10	At CHB	2005-04-13	2005-04-27	2005-05-10	2	No	Pump	Yes	27	28	5646	5752	6912					33647								1300	5840									745.4	745.5
3	2006-08-31	2006-09-18	18	2.5	Aprotinin	M		2006-11-03	At CHB	2006-09-12	2006-09-18	2006-11-03	2.5	No	Pump	Yes	51	53	5722	5841	6374	6912				33647	33840							1200	1360	2020	2100	2731						745.4	745.5	747.10
3	2007-07-20	2007-08-07	18	3.9	Aprotinin	F				2007-08-01	2007-08-07	2007-08-14	3.9	No	Pump	No	13	10	5529	5642	5722	5844				33647	33851							1220	1303	1310	2020							745.4	745.5	747.10
3	2004-01-24	2004-02-11	18	2.8	Aprotinin	M				2004-02-08	2004-02-11	2004-02-20	2.8	No	Pump	No	12	10	5722	6281						33315	33463	33641						1730	2020	3332								421.0	424.2	745.5	746.02
3	2006-09-23	2006-10-12	19	3.7	Aprotinin	M				2006-09-23	2006-10-12	2006-10-26	3.7	No	Pump	No	33	29	5115							33619								0300										746.7
3	2005-10-29	2005-11-18	20	3.35	Aprotinin	F				2005-11-11	2005-11-18	2005-11-24	3.35	No	Pump	No	13	5	5676	5732						33647	33853							1210	1330	2000								745.4	745.5	747.10
3	2006-06-07	2006-06-27	20	3.7	Aprotinin	F				2006-06-18	2006-06-27	2006-07-27	3.7	No	Pump	No	39	37	5211	5228						33400	33786							0500	1440									745.0	746.3
3	2005-05-17	2005-06-07	21	2.5	Aprotinin	M				2005-06-06	2005-06-07	2005-06-16	2.5	No	Pump	No	10	8	5362							33730								0940										747.41
3	2005-03-13	2005-04-04	22	3.74	Aprotinin	M				2005-03-30	2005-04-04	2005-04-12	3.74	No	Pump	No	13	8	5753	5844	6601					33400	33641	33851						1200	1402	1404	1411	6602						745.5	746.3	747.10
3	2004-05-24	2004-06-16	23	2.44	Aprotinin	F				2004-06-08	2004-06-16	2004-07-03	2.44	No	Pump	No	25	21	5446							33694								1050	4201									745.2
3	2006-02-08	2006-03-03	23	2.57	Aprotinin	M				2006-03-02	2006-03-03	2006-03-09	2.57	No	Pump	No	7	5	5526	5732	6573					33415	33780							0720	0721									745.10	745.4	746.81
3	2007-02-23	2007-03-19	24	2.8	Aprotinin	M		2007-04-27	At CHB	2007-02-23	2007-03-19	2007-04-27	2.8	No	Pump	No	63	64	5641	6909						33681	49420							1130	4551	5282								584.9	745.4	V45.89
3	2004-11-12	2004-12-07	25	1.3	Aprotinin	M				2004-12-05	2004-12-07	2004-12-13	1.3	No	Pump	No	8	9	5642	5732						33647								1350	2000									745.4	745.5	765.0
3	2006-03-17	2006-04-11	25	2.92	Aprotinin	F				2006-04-05	2006-04-11	2006-04-25	2.92	No	Pump	No	20	14	5298	5323	5846					33670	33851							1129	1210	4001								745.69	747.10	758.0
3	2005-12-15	2006-01-09	25	3.55	Aprotinin	F				2006-01-09	2006-01-09	2006-01-17	3.55	No	Pump	No	8	5	5302	5642	6361					33472	33681	35211						0551	1310	1611								745.4	746.02	747.3
3	2007-05-19	2007-06-13	25	3	Aprotinin	M		2007-07-24	At CHB	2007-05-19	2007-06-13	2007-07-24	3	No	Pump	No	66	67	6521	6601						33400	33425							1401	1410	1412	1530	3519						424.1	746.3	746.6	E879.0
3	2005-08-14	2005-09-09	26	2.1	Aprotinin	M		2005-09-10	At CHB	2005-09-07	2005-09-09	2005-09-10	2.1	No	Pump	No	3	4	5481	6364						33611								0600	1610									745.11
3	2005-05-25	2005-06-21	27	2.86	Aprotinin	F				2005-06-21	2005-06-21	2005-08-18	2.86	No	Pump	No	58	22	5446	5677	6647					33694	35211							1081										745.2	747.3
3	2006-11-21	2006-12-18	27	3.85	Aprotinin	M				2006-12-11	2006-12-18	2006-12-24	3.85	No	Pump	No	13	6	5520	5522	5846					33641	33780	33840						0600	0720	1200	2704							745.10	745.4	745.5	747.10
[truncated: 34 more columns]
